# Supplementary material for: DA-Raf synergistically binds to the plasma membrane and Ras to suppress ERK signaling
Source: Life Sci Alliance. 2025 Oct 21;8(12):e202503300. doi: 10.26508/lsa.202503300 (PMC12540644; doi:10.26508/lsa.202503300)
Supplement: Supplementary file 2 [file LSA-2025-03300_SdataF1.2.xlsx]

## Sheet: For Fig 1E
A-Raf	A-Raf+K-Ras	A-Raf+K-Ras(S17N)	B-Raf	B-Raf+K-Ras	B-Raf+K-Ras(S17N)	C-Raf	C-Raf+K-Ras	C-Raf+K-Ras(S17N)	DA-Raf	DA-Raf+K-Ras	DA-Raf(wt)+K-Ras(S17N)
37.444	54.3495	13.5298	4.78336	75.0445	11.264	37.3704	16.838	12.6463	70.8279	81.9199	58.0101
37.0981	90.971	18.9459	6.40944	49.1442	16.1347	5.85535	58.3107	34.6089	68.555	90.0524	88.8094
35.5879	77.7318	18.0874	11.5833	69.8633	21.4606	41.4087	76.4067	12.6846	86.4367	94.185	93.2425
26.0297	69.4119	20.7557	19.8212	84.8152	11.6545	24.9126	48.1888	15.1507	97.8642	91.4245	62.8201
18.9948	73.3377	17.7497	20.5471	91.1719	11.0334	12.5231	5.26135	21.9846	89.4519	99.2545	45.8758
47.3581	23.5649	14.2578	32.0242	86.2237	18.5682	17.7464	37.0117	15.3647	65.7045	97.2315	46.555
31.7703	46.0086	22.6333	16.7468	66.6517	23.1753	17.1239	53.6949	24.2331	84.5409	91.1419	84.0384
30.2982	50.2047	11.7156	20.6892	77.7836	22.6817	15.6978	25.9006	15.4283	78.5267	89.3775	80.1838
41.0231	46.8313	20.8863	14.5953	83.5777	14.7957	7.5441	23.8837	41.3137	86.0607	95.0083	68.2068
48.9723	70.7805	4.42123	13.2103	89.3893	24.0326	16.6924	30.0055	58.2211	82.3969	95.9863	43.6757
22.2295	31.4402	4.30836	18.3273	63.5263	36.7412	3.57714	36.9767	25.1863	92.9321	93.9898	44.4479
22.1057	27.6968	22.0951	32.1055	52.7776	37.2138	8.0015	26.5124	25.1403	84.7555	96.9557	81.5466
26.0324	49.8325	47.5954	60.9425	82.0364	19.664	3.57462	19.3151	21.8476	96.7256	79.4642	52.0761
19.739	25.0231	3.35713	21.4379	53.3885	19.16	13.1683	56.7954	19.3841	69.35	90.2997	47.8732
40.0088	75.7499	22.4929	10.2691	91.8893	18.2623	7.40409	45.3266	19.3968	86.0947	85.8511	56.732
36.8091	92.4127	33.7096	16.8092	69.6979	19.8442	22.8223	40.9706	30.9245	86.0813	80.058	61.9798
22.8067	65.0501	21.0709	4.70028	71.9818	27.8479	33.0872	37.8003	30.6018	89.6375	94.4523	74.9135
35.4449	86.017	9.94954	15.98	88.8432	14.5781	0.859822	37.6828	17.9806	76.962	94.0179	68.7228
25.5123	60.0761	4.48991	21.6663	69.5969	7.61428	3.37852	70.5639	21.3946	84.8142	91.4755	57.3681
49.8428	74.1447	22.0031	14.2445	65.5309	5.40581	7.02395	49.7591	14.6405	86.6731	87.6145	41.4796
36.7722	58.0678	19.0047	7.02716	90.3441	17.3911	10.1713	22.0923	33.8011	92.4016	69.8395	51.159
50.4148	52.7181	18.0511	8.98911	93.2458	16.3652	20.6495	33.8214	23.4589	94.1719	87.5867	52.8231
37.7431	77.7195	10.0965	11.094	78.9475	33.1039	24.3241	85.1302	31.8276	85.8906	97.2525	49.8052
52.5554	68.0996	17.8146	16.165	71.9297	18.7743	13.0039	50.4247	13.2572	85.8906	96.1294	52.0225
27.0935	68.4563	24.1659	41.2841	66.1432	16.8698	4.79175	25.669	14.4035	91.9672	84.0372	30.4356
32.4054	48.6167	18.3047	17.8658	41.1567	9.72776	6.95572	56.1505	8.94757	73.8293	90.6196	30.8371
21.6812	70.8141	7.53105	9.27793	74.8158	20.0995	10.5783	35.8853	9.58661	79.6848	69.4415	32.9134
18.9767	64.3179	18.3893	5.5082	79.9795	23.6373	0.929018	9.02692	11.9411	95.6078	85.4035	47.0511
16.2414	84.7714	30.1045	21.0127	57.298	11.7916	3.13576	54.3512	19.0433	84.1651	70.7635	37.0687
19.6581	79.6643	13.8615	11.7386	88.9657	8.74675	7.3849	43.6318	17.3488	71.8396	87.3854	36.318
44.8901	69.3041	37.4102	14.6499	61.3284	11.4832	6.27908	37.9995	17.5506	69.3995	94.0663	37.4969
30.8081	71.6347	16.8463	14.4914	89.9848	33.5969	5.11034	39.7162	34.0587	88.6269	90.4752	33.9892
49.2771	76.7202	49.281	5.63543	52.476	10.9261	12.2494	60.1553	30.4088	97.9789	96.6623	30.5543
26.2365	84.8845	12.1167	38.4806	52.0094	6.99984	16.9669	44.3023	23.0498	82.6952	88.2751	34.4584
33.8158	83.4377	18.8592	22.4875	60.3349	21.9606	2.98949	60.1371	26.876	86.6811	63.2366	49.7283
19.4185	78.1445	8.0582	20.4523	54.8733	9.94805	29.8768	68.2747	13.4609	84.5846	83.6828	31.5482
20.781	63.837	16.0584	12.6153	66.462	22.3436	23.4674	35.3528	8.89124	95.4783	90.6691	27.3765
19.5578	81.7704	8.0498	10.3973	73.856	33.7642	25.5449	49.3991	8.73206	98.6404	95.0245	29.2734
16.9725	84.4395	13.4685	42.7293	53.5494	37.7813	9.707	51.0176	20.3008	97.3282	96.0793	19.3468
21.0949	78.915	17.5562	29.0729	29.4791	51.344	9.28144	35.1549	25.4771	87.7502	80.1987	16.0148
17.6837	64.8867	17.5089	11.1617	32.5863	32.2656	12.6564	32.3096	15.6447			39.8104
		19.7033	9.70679	34.3259	25.1585		28.1444	14.7632			45.1903
		15.4308		86.3913	32.7902			4.93687			63.395
		18.1415			21.2974			9.44671			22.2445
		19.8609			12.3905			23.7606			56.8287
		19.9292			19.2543			25.0412			33.481
		28.1543			23.6551			27.9158			37.1827
		23.339			18.2652			24.8985			43.1481
		21.693			26.6937			34.6998			52.0043
		11.6872			16.155			30.3745			48.4849
					17.0831			11.7192			33.7699
					13.715			18.159			53.9069
					19.4525			8.15495			52.368
					14.4908						39.89
					17.7428						46.0499

## Sheet: For Fig 1H
KGC	C-Raf(R89L)	A-Raf	B-Raf	C-Raf	DA-Raf
5.88673	0.899714	104.022	1493.03	390.651	1730.99
11.1459	2.23342	72.962	248.69	656.491	1076.58
8.83254	2.82433	250.916	555.83	573.179	521.654
17.6068	1.95532	346.6	152.345	24.4011	405.368
7.65526	1.46916	33.9032	87.9951	335.249	290.565
8.84475	2.079	517.852	355.501	84.6563	116.569
6.34707	1.50633	1044.54	407.046	44.9694	119.985
15.6729	12.5945	98.7544	24.817	25.7415	1813.26
11.3046	1.62112	95.6527	60.7825	687.499	431.616
9.47477	2.51312	53.0712	871.792	1568.28	134.562
7.03249	1.47847	37.0505	59.5999	1641.15	121.88
6.31057	2.40857	720.96	249.656	512.906	751.271
14.1756	3.17986	49.4382	70.3751	204.186	366.369
5.32808	1.64855	78.0645	626.824	329.358	198.91
21.3047	1.53056	36.3103	106.07	327.011	118.121
4.84634	1.41445	141.068	428.072	138.405	195.195
8.8575	0.945586	83.0453	105.168	293.08	391.52
10.8994	2.45875	1754.56	454.097	165.19	195.45
6.56334	1.50683	54.7927	295.962	143.657	233.64
4.77111	0.871668	155.688	386.014	88.7993	380.099
6.16063	0.406868	48.4966	109.766	69.8339	852.942
7.78986	0.543178	699.894	288.663	79.078	766.849
11.371	1.37153	702.257	64.2742	116.064	579.916
4.42009	0.883367	292.322	1216.18	47.7393	256.813
6.36158	1.18149	166.071	106.919	139.628	876.159
4.05609	5.02013	152.765	123.78	130.002	238.587
3.65378	2.63239	290.844	38.6019	460.3	373.994
5.52759	2.25802	58.1758	110.401	105.812	943.774
5.3915	1.55093	533.611	2510.34	23.4978	1975.45
4.32436	3.37134	84.2591	738.728	24.7191	1788.35
5.93266	2.3075	262.705	853.553	1491.22	1544.44
7.89619	1.9192	315.894	445.825	757.221	225.208
7.92829	2.40682	572.962	39.2478	484.064	393.762
7.2069	2.89049	125.406	26.9915	657.646	347.876
7.10757	4.21409	175.192	104.398	399.4	580.833
5.38578	2.2416	538.255	41.7506	385.361	97.2273
7.00508	2.22955	94.8409	50.1931	164.321	174.509
10.0875	2.34876	112.876	260.447	64.5875	553.903
5.96248	2.53794	115.109	37.4861	216.722	586.806
7.03179	3.16132	932.519	313.038	20.8537	750.421
5.46913	2.44873	100.757	78.7055	29.7463	2281.28
7.6776	1.86949	699.933	103.07	401.821	1273.42
4.36525	0.678466	239.327	136.264	65.7379	1425.51
5.69518	1.78485	494.007	116.948	62.0493	605.693
7.0113	3.36279	367.99	59.7164	53.6611	267.787
4.96718	4.45899	457.001	33.7503	380.004	130.857
6.59188	1.68421	78.9789	129.741	46.6678	607.433
4.9206	1.21411	40.402	78.4674	29.5357	316.621
4.43114	0.8109	2200.59	1837.59	898.3	806.277
6.56253	1.26961	120.553	274.193	117.99	818.046
5.88496		248.067	90.1831	40.2785	195.469
3.91903		154.91	1889.75	48.0749	2518.11
82.3308		404.698	1330.36	27.218	1015.48
12.2384		63.976	322.203	20.8903	695.339
11.1103		179.088	106.9	118.889	975.933
7.46384		451.749	112.354	1187.8	548.565
9.91224		475.73	247.395	942.471	197.426
7.08443		404.456	682.5	382.21	2499.39
10.3785		295.582	139.983	196.455	917.253
14.7836		88.5059	38.6353	322.888	1090.39
12.5063		94.8607	76.0706	21.7554	953.263
5.41826		309.307	154.277	141.281	327.241
6.73391		100.777	19.6966	129.743	342.622
5.96779		686.39	236.583	519.686	366.156
8.93296		232.716	743.055	936.894	795.572
		172.442	909.22	764.893	491.988
			525.255	244.732	818.013
			433.712	224.601	1508.74
			109.046	210.163	276.755
				80.7969	520.653
				32.031	1929.68
				210.375	2223.98
				147.904	1019.68
				423.226	741.945
				441.834	248.7
				259.012	443.691
				321.956	3105.27
				392.477	814.293
				124.735	407.558
				290.207	740.067
				904.611	2493.94
				32.6063	2000.46
				32.2026	2006.24
				89.1845	1935.17
				102.208	2387.05
				964.276	1024.23
				172.501	253.537
				43.3717
				84.1825
				284.327
				474.572
				102.475
				93.4806
