# Supplementary material for: DA-Raf synergistically binds to the plasma membrane and Ras to suppress ERK signaling
Source: Life Sci Alliance. 2025 Oct 21;8(12):e202503300. doi: 10.26508/lsa.202503300 (PMC12540644; doi:10.26508/lsa.202503300)
Supplement: Supplementary file 3 [file LSA-2025-03300_SdataFS1.xlsx]

## Sheet: For Fig S1B
A-Raf(wt)	A-Raf+K-Ras	B-Raf(wt)	B-Raf+K-Ras	C-Raf	C-Raf+K-Ras	DA-Raf	DA-Raf+K-Ras
16.9646	84.9541	9.96677	48.8497	23.7857	58.9655	98.7128	79.0238
9.27037	81.3995	12.3299	54.5939	16.4594	38.8114	90.9206	95.7392
18.0787	79.3167	17.2887	73.4807	16.1329	50.8551	98.4119	75.8244
18.575	83.9399	19.075	39.0708	26.7873	37.151	99.2021	86.4016
27.7929	85.3863	10.7192	33.1944	18.2881	58.5709	97.9992	72.7136
25.9063	86.4034	18.2318	32.6211	20.9655	41.1923	94.7843	94.9645
13.9388	89.0465	17.227	31.5603	19.8592	39.2954	89.1495	97.2662
16.6718	78.9618	19.9091	37.2784	27.9934	14.5123	91.1463	95.4945
24.3752	59.3869	29.0151	75.9274	18.2637	33.4879	55.1226	87.4414
18.8773	80.7711	19.6292	83.4443	36.4931	37.8479	98.0706	99.5519
25.4863	84.1825	52.8622	80.5041	23.5151	37.7804	78.8508	97.2841
40.5155	70.5759	11.7467	79.7203	72.7377	35.7202	84.8611	86.3671
28.0259	84.3769	11.5363	31.24	45.0721	77.5635	94.0902	64.1087
28.0259	84.6216	36.9193	29.7073	33.5559	40.1187	38.7627	98.5427
38.4482	93.7685	25.4381	58.0294	25.5822	57.5623	91.9267	77.2479
40.5056	94.5573	34.0032	67.2823	36.5157	59.1487	89.4865	99.9093
36.2603	59.7359	21.7646	68.947	29.1947	52.2251	91.4767	99.8463
32.891	59.6655	28.2826	56.0988	30.076	44.5618	86.0277	79.7776
40.5056	23.4493	30.8447	60.6964	27.2644	31.2102	80.9589	91.8987
45.9122	61.9939	29.2406	78.6632	17.3872	43.4068	85.1404	97.3183
34.4681	73.9444	27.1635	45.6596	26.0289	54.0056	99.8841	95.5561
43.664	42.8542	31.3489	29.9362	22.4912	33.151	99.8163	93.5938
29.3127	90.9706	31.4267	77.825	14.6494	40.5973	99.7605	73.3339
37.9753	83.1927	28.3867	73.5309	30.3952	44.2761	84.847	61.2252
28.0344	41.7175	27.7078	82.2618	35.4012	53.9465	56.1156	33.319
17.0165	80.0724	9.90313	63.3772	13.034	31.1456	95.6354	49.2909
27.4989	48.7322	12.4111	62.4266	15.7464	29.3159	68.357	69.2545
28.6371	39.4037	14.7293	41.6207	18.3046	81.1368	61.1256	77.9636
34.5356	34.3019	16.8382	47.2212	13.9273	66.0079	87.8402	70.7015
39.6861	51.5623	32.0404	60.7358	11.4811	36.952	86.4118	77.7549
46.9462	41.7337	30.2985	28.4207	10.5551	63.2865	61.394	94.2265
19.3553	28.6018	22.204	32.2991	23.0228	32.6048	85.7288	84.598
29.7211	35.0563	14.219	35.4421	15.2235	84.8213	97.5691	68.4113
28.9245	23.9664	13.6591	39.9846	24.602	59.6135	90.0582	95.5799
16.2624	34.9082	13.6911	42.0225	30.5577	49.2165	82.4705	96.3338
20.8129	29.7888	17.7699	84.0314	20.4581	82.0184	98.7378	97.4328
21.6765	33.543		80.4564	18.6758	79.5508	65.004	96.5126
9.06123	55.4846		43.5092	20.6793	18.9429	93.5173	91.5289
34.03	60.6422		28.6328	13.249	75.849	68.4002	66.3992
19.6843	67.7707		41.775	9.46732	51.1758	99.3363	38.8767
22.5182	21.1162		47.1379	12.8854	53.9763	98.4771	88.7136
16.4016	41.6012		30.2875	13.756	33.2085	98.621	91.3098
22.5182	66.9487				40.5761	93.6863	97.6138
20.731						100	44.2546
21.7421						95.4812	90.7144
24.4269						93.2506	98.2407
24.2033						89.9361
40.4044
33.3138
16.996
11.2959
17.6231
20.1519
14.5656
