# Supplementary material for: DA-Raf synergistically binds to the plasma membrane and Ras to suppress ERK signaling
Source: Life Sci Alliance. 2025 Oct 21;8(12):e202503300. doi: 10.26508/lsa.202503300 (PMC12540644; doi:10.26508/lsa.202503300)
Supplement: Supplementary file 5 [file LSA-2025-03300_SdataF2.2.xlsx]

## Sheet: For Fig 2D
Control (KGC)	C-Raf(S259A/S621A)	A-Raf(wt)	B-Raf(wt)	C-Raf(wt)	DA-Raf(wt)
56.0401	1.79356	487.993	154.044	350.792	386.042
15.1432	8.33452	55.8106	179.64	402.412	153.263
7.32289	9.60163	184.275	367.484	292.963	57.4978
8.25082	5.36828	227.657	637.343	346.612	35.5913
13.1226	5.46667	72.4331	130.637	424.502	111.81
17.9285	5.95879	87.4479	767.163	460.791	45.7174
18.0641	4.75764	108.668	153.955	487.64	63.3001
28.6222	6.28617	26.5909	962.321	643.062	102.072
54.7795	5.21468	538.64	298.96	266.233	119.945
39.7862	8.70614	286.962	495.438	415.835	62.9107
14.2564	19.433	381.181	132.661	180.314	23.9058
12.9895	7.26328	127.064	886.698	168.372	8.44964
11.915	3.04952	149.366	555.168	760.347	32.3836
32.6995	9.47068	53.9723	723.515	414.258	8.18685
40.7268	65.2185	169.434	1364.64	228.814	12.6285
5.23334	70.1395	70.0516	298.717	202.174	4.9571
54.1865	4.16796	71.0697	279.769	507.535	67.5387
34.9721	11.6304	62.6235	305.08	257.087	101.705
6.83381	7.57531	62.7822	1009.2	151.179	19.6054
44.7495	6.60602	423.499	1235.47	127.067	9.73189
18.4838	14.0068	54.5853	754.806	390.514	64.6092
27.9128	7.09115	1917.96	2125.95	1069.38	130.804
266.399	4.85173	267.588	482.035	287.423	27.1012
21.0775	9.91823	191.631	931.662	413.722	13.1116
17.7017	23.5936	1377.87	534.463	532.889	13.5736
130.869	5.01881	184.911	529.442	301.8	24.696
53.0661	12.3577	80.3836	1020.84	1101.77	57.4862
20.1664	3.86879	114.481	317.69	412.559	51.8548
11.9012	13.7193	1353.64	513.039	1374.5	18.9885
9.47376	6.77642	150.877	103.515	648.021	227.769
15.3388	4.05776	265.813	80.8511	351.12	49.5203
9.14775	1.40631	406.409	434.622	290.811	181.407
12.9296	4.5844	408.109	428.295	451.891	89.0683
20.128	3.91022	551.228	1271.67	450.848	32.1608
5.35347	3.1858	666.471	367.832	745.6	9.64965
16.9031	12.8537	243.88	399.5	323.616	80.0732
135.552	5.49598	258.14	434.254	1124.27	62.047
19.1539	5.73748	763.526	514.213	752.013	75.2129
18.6473	10.3134	246.95	679.136	817.671	88.865
15.7547	3.46478	227.978	1107.12	941.443	269.883
21.2993	3.30167	212.436	491.176	740.855	86.3894
	6.68244	453.468	76.0102	142.827	118.052
	8.18138	440.703	70.2139	158.545	165.52
	3.62113	324.693	1104.49	331.214
	4.58109	60.8177	710.846	391.17
	3.68309	145.473	514.893	1315.15
	6.02579		751.028	671.693
	3.54947		659.809	893.051
	4.50116		702.762	220.115
	2.03384			851.036
	6.7529			328.324
	3.83867			397.401
	3.477			424.665
	6.83181			817.677
	3.99072			262.875
	9.02256
	3.67697
	3.11066
	4.02823
	4.41163

## Sheet: For Fig 2G
A-Raf(S214A)	A-Raf(S214A)+K-Ras(G12V)	B-Raf(S348A)	B-Raf(S348A)+K-Ras(G12V)	C-Raf(S259A)	C-Raf(S559A)+K-Ras(G12V)
41.7394	92.691	20.6071	84.5027	4.76965	75.4963
28.4928	94.4863	12.3685	83.2124	18.1806	81.9734
41.8813	95.4802	7.44293	60.2804	24.6793	62.835
28.4106	78.8766	25.6244	57.1372	14.5279	33.5234
22.9509	94.0035	23.7746	57.8026	17.5946	65.0836
47.7453	72.8601	19.3096	75.6451	15.4182	92.6459
62.2919	65.9877	11.458	82.5324	12.7093	98.3333
66.7638	72.7852	20.8867	68.9062	21.5568	91.9498
27.7891	73.8763	12.1725	71.1024	9.62668	77.2664
28.4505	73.0622	23.0668	97.1963	14.1984	81.361
29.2649	81.106	21.3679	94.5559	12.9821	93.6722
13.0185	86.5147	16.916	76.3547	7.66706	97.8943
19.14	85.2093	23.7169	53.0809	15.4592	50.1973
19.5834	75.2321	19.5552	42.2432	19.3537	73.5568
32.7573	73.5687	16.3132	88.0026	13.6071	71.0367
33.3143	93.33	18.7274	76.5321	12.1771	62.6092
21.6521	95.4207	12.105	74.7451	8.657	79.5604
24.7262	67.8392	7.41027	83.3866	6.78419	72.8477
23.0489	41.6789	23.0514	88.6911	8.91349	97.2678
17.5664	40.0302	27.0479	74.4645	13.6071	47.8314
19.1163	51.6087	15.6705	83.8928	10.3088	93.75
25.5737	94.235	4.13695	69.527	11.3993	90.9888
17.1357	96.366	21.8659	90.2412	7.11449	88.3704
12.1773	97.3765	12.5737	91.0167	10.9949	98.1602
31.9283	95.779	12.6457	96.764	17.6353	91.949
34.5596	91.9355	15.9747	96.906	22.0438	59.3044
44.7123	96.4578	14.6784	94.8109	20.2163	94.0572
38.9089	96.7126	11.3577	89.1641	14.5455	97.3892
28.7479	93.8403	29.4442	93.5075	6.54685	93.2947
33.2171	95.2577	27.8727	83.8196	8.01683	94.5661
26.4035	89.4202	16.6252	53.7823	12.2387	91.453
27.0661	87.7044	24.1944	82.8751	13.3805	69.1737
40.8426	81.8552	12.2678	53.9509	9.12718	50.7214
45.571	55.9572	12.4095	88.2452	13.5077	66.6383
48.3868	51.5236	11.03	90.3226	14.8499	72.8255
40.8741	92.0723	13.4141	74.5333	13.2895	77.2628
30.8159	71.0026	20.3318	69.9637	16.1777	89.058
28.8621	39.4956	22.7636	89.9113	11.9475	75.3625
40.857	92.6879	17.8754	91.3267	9.66244	93.6643
43.5378	87.4126	12.6902	90.44	17.5813	75.3363
47.6561	91.6492	17.3637	98.7037	24.0629	96.8818
42.0586	95.8815	10.557	89.1462	11.8456	63.9352
41.8916	87.1642	7.16378	64.6045	11.3212	84.8081
58.3745	93.0693	9.83992	58.6809	22.31	90.0183
49.8782	87.4606	12.1721	50.3574	20.8098	90.9259
22.0913	96.4093	17.1183	43.1122	21.8684	92.9539
	95.7085	18.5912	57.6066	14.6279	68.1804
	97.4084		75.4435	10.267	77.2786
	94.3		92.0315	12.6972	78.125
	94.7368		79.8496	11.3779	61.2859
	93.7183		79.3542	19.1944	70.8251
	88.1439				58.1336
	59.1357				90.1432
	55.4661				90.8175
	66.7089				98.0803
	38.8389				98.7075
	56.1616
	44.2829

## Sheet: For Fig 2J
Control (KGC)	C-Raf(R89L)+K-Ras(G12V)	A-Raf(S214A)+K-Ras(G12V)	B-af(SRaf(S348A) + K-Ras(G12V)	C-Raf(S259A)+K-Ras(G12V)	DA-Raf(wt)+K-Ras(G12V)
19.3019	0.859909	366.622	243.616	1510.54	374.155
15.9653	1.04062	48.4689	164.985	927.08	1278.42
5.97218	1.50842	336.621	1132.26	927.835	2005.77
8.27743	1.13829	2281.93	525.955	1340.22	210.067
5.24213	1.82305	2477.57	256.054	1976.16	435.367
16.2876	4.26943	415.405	2090.56	288.11	2163.99
6.83596	5.16586	339.958	460.944	352.14	509.159
5.80982	1.7442	452.749	3135.84	1721.8	943.521
11.4293	1.71785	175.838	623.793	252.108	247.173
8.48008	3.65183	133.641	185.788	356.558	153.825
16.9279	3.95734	52.5039	3242.32	1919.52	291.431
11.7965	3.26316	638.876	669.91	174.374	161.86
5.73224	1.48809	97.7402	649.115	199.452	962.21
8.55181	1.55543	646.521	632.2	1163.71	711.065
6.0338	9.77382	17.043	330.382	1052.47	821.053
9.84329	2.96768	205.844	147.553	1127.72	2497.85
11.4413	0.813789	139.939	470.29	921.898	2051.86
8.5586	1.32696	244.345	471.532	351.242	585.99
4.78992	8.49012	158.359	1022.2	138.828	276.757
22.2125	4.01849	124.867	887.315	541.239	1340.58
6.02127	5.10748	163.752	235.012	157.731	495.524
5.44787	3.07575	118.862	1044.51	1650.86	1514.39
7.827	5.14589	391.593	1772.8	791.203	785.551
8.47305	8.07745	663.817	2170.6	153.781	1097.39
3.09947	5.23672	985.871	2405.84	188.567	1293.24
7.15321	1.91526	390.36	614.562	149.875	604.318
4.68077	2.37183	452.993	1107.28	502.453	187.747
6.61085	1.58537	401.3	464.747	84.692	286.126
8.95435	1.05487	293.307	2774.79	67.4391	406.164
3.22279	6.75917	542.011	300.486	307.182	1414.38
3.7167	2.58467	332.09	260.541	396.92	2831.52
6.80667	2.58467	2145.29	2456.88	825.602	2991.69
4.32869	2.6226	481.537	1318.52	715.07	1380.13
11.1932	11.3987	621.268	380.119	313.912	612.485
11.0847	8.17101	797.808	669.685	296.342	388.444
13.1666	4.16683	149.396	95.4654	990.069	66.343
18.0357	1.62069	101.57	1605.98	634.101	140.291
8.12962	1.52978	774.282	383.963	486.767	2741.39
11.4828	4.40972	1881.24	777.571	333.62	1205.84
10.0628	1.97991	311.098	447.241	268.808	1011.75
11.7999	2.5987	486.585	403.45	2132.61	1174.24
11.9283	1.30242	478.036	833.837	690.647	147.852
8.96333	1.41773	956.242	549.031	1232.86	1831.49
9.13893	3.7644	412.934	212.681	756.238	719.119
7.49802	3.08955	292.738	589.207	402.107	376.074
7.89581	20.202	86.861	331.58	1790.13	665.323
6.02945	0.385123	339.157	859.596	360.446	2305.38
14.9541	1.85075	245.422	984.983	239.344	901.495
7.73221	5.0262	1429.72	282.794	569.401	2009.43
7.81597	3.73013	1246.81	1862.99	564.98	1304.82
9.2356	2.37092	1549.35	2307.33	393.058	1633.21
7.94517	2.28742	293.846	1151.3	521.342	870.632
8.41273	0.956786	504.373	138.952	890.135	312.068
8.98723	1.04676	347.997	1959.43	585.69	525.545
5.22738	1.56716	379.708	820.193	877.19	557.491
8.02795	1.12783	192.73	303.223	203.6	885.522
20.8257	4.01168	581.651	149.619	716.661	3165.4
8.56344	3.58367	686.772	122.864	378.658	873.232
9.32011		170	638.23	565.018	273.952
9.58018		769.686	491.645	576.815	177.569
10.8656		739.645	153.553	294.026	328.703
7.25346		657.231	1032.94	1051.11	445.546
6.72384		1231.78	2322.59	631.436	311.485
8.16344		2501.55	1485.07	770.527	646.105
7.99019		1486.34	299.501	662.681	526.936
30.8918		1179.09	971.845	479.562	141.354
20.3485		1069.38	794.909	815.015	1462.43
50.1402		903.347	307.661	158.977	674.035
28.9592		137.881	241.966	930.956	133.232
24.0391		121.211	977.912	513.996	537.273
32.3589		898.902	450.541	435.844	242.886
16.688		228.568	533.966	2494.3	126.45
		2346.78	2135.84	2553.16	518.406
		1277.3		1122.26	246.615
		3195.18		633.89	1201.94
		433.354		2002.99	710.819
		2241.53			797.638
		401.27			388.149
		469.063			209.488
		386.488			1809.82
		783.29			333.772
		176.351			380.537
		2283.76			313.022
		495.452			251.728
		516.272			359.796
		1032.56			587.618
		494.294			266.145
		773.087			411.065
		741.939			94.8946
