# Supplementary material for: DA-Raf synergistically binds to the plasma membrane and Ras to suppress ERK signaling
Source: Life Sci Alliance. 2025 Oct 21;8(12):e202503300. doi: 10.26508/lsa.202503300 (PMC12540644; doi:10.26508/lsa.202503300)
Supplement: Supplementary file 6 [file LSA-2025-03300_SdataF3.xlsx]

## Sheet: For Fig 3A DA-Raf
	DA-Raf
time	mean	sd
0	0.988227	0.033919
0.5	0.99328	0.031703
1	0.991838	0.023616
1.5	1.0169	0.049618
2	0.993677	0.032522
2.5	0.991405	0.02651
3	1.003	0.034071
3.5	0.98745	0.028802
4	0.996744	0.021108
4.5	1.00996	0.023503
5	1.00883	0.043193
5.5	1.00486	0.029216
6	0.983788	0.023354
6.5	1.01401	0.020333
7	1.01398	0.044095
7.5	0.977126	0.04396
8	0.997889	0.02991
8.5	1.01464	0.026609
9	1.0115	0.029312
9.5	1.00286	0.043306
10.5	0.193483	0.075387
11	0.277676	0.074404
11.5	0.314933	0.068353
12	0.378138	0.085804
12.5	0.417658	0.073484
13	0.459406	0.055147
13.5	0.498394	0.064457
14	0.51127	0.067078
14.5	0.540646	0.064116
15	0.585057	0.081207
15.5	0.592381	0.07712
16	0.600033	0.072304
16.5	0.646732	0.083568
17	0.655693	0.098688
17.5	0.660113	0.082958
18	0.685356	0.084958
18.5	0.711783	0.077049
19	0.710682	0.073497
19.5	0.735464	0.074864
20	0.742498	0.092904
20.5	0.759311	0.074863
21	0.767179	0.096469
21.5	0.763752	0.058822
22	0.77504	0.078815
22.5	0.776405	0.079182
23	0.778854	0.077342
23.5	0.777255	0.064566
24	0.799691	0.060942
24.5	0.808544	0.043707
25	0.820318	0.086886
25.5	0.853647	0.053865
26	0.817624	0.071158
26.5	0.824115	0.069871
27	0.843248	0.059892
27.5	0.842908	0.054717
28	0.836754	0.062815
28.5	0.860174	0.049663
29	0.840004	0.039524
29.5	0.853151	0.055386
30	0.856229	0.064808
30.5	0.865486	0.046159
31	0.889645	0.064453
31.5	0.87797	0.05915
32	0.864939	0.068501
32.5	0.880822	0.05085
33	0.872162	0.048791
33.5	0.862631	0.04369
34	0.893945	0.04253
34.5	0.885974	0.054133
35	0.897935	0.05251
35.5	0.898672	0.060596
36	0.884673	0.068539
36.5	0.878736	0.05723
37	0.902469	0.056894
37.5	0.908764	0.072073
38	0.893831	0.073242
38.5	0.908757	0.049041
39	0.909179	0.058518
39.5	0.896776	0.068132
40	0.909768	0.041211
40.5	0.902601	0.060449
41	0.914335	0.057699
41.5	0.913806	0.053794
42	0.925489	0.07207
42.5	0.922036	0.070775
43	0.931796	0.0681
43.5	0.934258	0.053353
44	0.924431	0.075265
44.5	0.925655	0.058095
45	0.924373	0.042939
45.5	0.913255	0.053536
46	0.902197	0.053801
46.5	0.921238	0.062174
47	0.949699	0.053336
47.5	0.91362	0.057978
48	0.955956	0.064732
48.5	0.94129	0.07817
49	0.934248	0.059783
49.5	0.939454	0.05146
50	0.943634	0.070561
50.5	0.931069	0.067898
51	0.932581	0.047256
51.5	0.928018	0.047696
52	0.936107	0.065879
52.5	0.938184	0.055769
53	0.962803	0.058347
53.5	0.943234	0.067014
54	0.941446	0.05954
54.5	0.944048	0.0599
55	0.932859	0.06033
55.5	0.953407	0.059884
56	0.947509	0.067362
56.5	0.957343	0.056791
57	0.966056	0.070547
57.5	0.948372	0.05841
58	0.963993	0.06304
58.5	0.951358	0.065792
59	0.962303	0.066492
59.5	0.952797	0.065195
60	0.945894	0.064973
60.5	0.937063	0.060766
61	0.961042	0.08204
61.5	0.950387	0.052061
62	0.948498	0.074431
62.5	0.955257	0.073418
63	0.941323	0.078364
63.5	0.965226	0.097366
64	0.963033	0.061616
64.5	0.942656	0.066149
65	0.962572	0.077061
65.5	0.979713	0.071286
66	0.975765	0.071589
66.5	0.968364	0.071933
67	0.960455	0.050681
67.5	0.972827	0.0688
68	0.988288	0.07217
68.5	0.946133	0.070177
69	0.980034	0.069117
69.5	0.957025	0.069658
70	0.969603	0.058296
70.5	0.995734	0.055971
71	0.97667	0.053874
71.5	0.991688	0.083905
72	0.983911	0.085755
72.5	0.978064	0.056765
73	0.962052	0.052411
73.5	0.979971	0.071539
74	0.96821	0.043046
74.5	0.982921	0.03686
75	0.97735	0.065755
75.5	0.978649	0.0751
76	0.965066	0.074957
76.5	0.970493	0.06426
77	0.971442	0.080653
77.5	0.971751	0.059949
78	0.950075	0.051617
78.5	0.969352	0.078237
79	0.955858	0.062896
79.5	0.963893	0.065925
80	0.986793	0.071666
80.5	0.967067	0.064168
81	0.969988	0.051454
81.5	0.986364	0.067222
82	0.965349	0.079883
82.5	0.998529	0.065486
83	0.978727	0.079759
83.5	0.973541	0.066979
84	1.02199	0.091181
84.5	0.981705	0.074247
85	0.993181	0.08115
85.5	0.973632	0.079551
86	0.989432	0.049955
86.5	0.994273	0.082596
87	0.998889	0.085252
87.5	0.972153	0.076558
88	0.972907	0.076356
88.5	0.998964	0.069063
89	0.984562	0.066251
89.5	0.982964	0.059832
90	0.983257	0.063936
90.5	0.985782	0.058432
91	0.999676	0.073862
91.5	1.01568	0.065794
92	0.99324	0.085559
92.5	1.01007	0.086067
93	0.992821	0.088158
93.5	0.981721	0.066197
94	0.99182	0.069021
94.5	0.995425	0.060848
95	0.99458	0.082268
95.5	0.98748	0.064454
96	1.01021	0.065882
96.5	0.974493	0.079716
97	0.997596	0.074535
97.5	1.01049	0.073947
98	1.00445	0.061027
98.5	0.989496	0.063262
99	1.01023	0.096242
99.5	0.996861	0.069662
100	0.999766	0.07905
100.5	1.00375	0.068027
101	0.987781	0.064651
101.5	0.983991	0.058866
102	0.996629	0.085948
102.5	0.981267	0.061181
103	0.984669	0.053791
103.5	0.994549	0.073431
104	0.994663	0.073848
104.5	1.00261	0.077004
105	0.995229	0.069952
105.5	1.00506	0.076426
106	0.997201	0.060573
106.5	0.98295	0.071086
107	0.992745	0.07826
107.5	0.996032	0.042501
108	0.990206	0.060889
108.5	0.983137	0.069248
109	0.992486	0.067758
109.5	0.989165	0.07254
110	1.01268	0.069582
110.5	0.988877	0.076938
111	0.995319	0.067481
111.5	0.996213	0.047937
112	1.00721	0.066548
112.5	1.00819	0.053567
113	0.98559	0.055537
113.5	0.983416	0.060531
114	1.013	0.06251
114.5	0.997918	0.060525
115	0.99823	0.086391
115.5	1.00225	0.062734
116	1.00142	0.076403
116.5	0.987505	0.063554
117	1.00991	0.053716
117.5	0.993536	0.07163
118	1.01179	0.069218
118.5	1.00533	0.078392
119	0.996077	0.051766
119.5	1.01287	0.056002
120	0.995425	0.097287
120.5	1.00896	0.062209
121	0.991795	0.076276
121.5	1.00357	0.083473
122	1.01086	0.059616
122.5	0.999304	0.068302
123	1.01218	0.080962
123.5	1.00997	0.053746
124	0.997013	0.071538
124.5	0.999383	0.068227
125	1.01174	0.038743
125.5	0.990828	0.074276
126	0.997333	0.055719
126.5	0.993235	0.062669
127	1.00121	0.06947
127.5	0.985826	0.072134
128	0.989953	0.076435
128.5	1.00911	0.067971
129	0.999695	0.07015
129.5	0.979994	0.07333
130	0.996738	0.087072
130.5	0.995507	0.070945
131	0.994816	0.064023
131.5	0.989178	0.071286
132	0.994252	0.081356
132.5	0.987297	0.073342
133	0.988375	0.064696
133.5	0.974681	0.080129
134	1.00036	0.057254
134.5	1.0194	0.062204
135	0.978174	0.088375
135.5	0.996037	0.090987
136	0.98505	0.060234
136.5	0.967949	0.07688
137	0.993722	0.052251
137.5	0.982269	0.062645
138	1.00564	0.070862
138.5	1.0053	0.071493
139	0.993271	0.062263
139.5	1.01305	0.054857
140	0.993515	0.076588
140.5	0.991642	0.067006
141	0.999897	0.087146
141.5	0.985338	0.052238
142	1.00225	0.039226
142.5	1.01026	0.065008
143	0.997836	0.070844
143.5	0.990804	0.072538
144	0.999144	0.074846
144.5	1.00891	0.086053
145	1.03144	0.06956
145.5	0.981441	0.078608
146	1.00099	0.083147
146.5	1.00461	0.093639
147	0.998902	0.083673
147.5	1.00107	0.090103
148	0.979358	0.072807
148.5	1.00555	0.063078
149	1.01536	0.059682
149.5	1.0145	0.085028
150	0.97101	0.081541
150.5	0.985994	0.064285
151	0.989591	0.055848
151.5	1.01987	0.052936
152	1.01849	0.061468
152.5	1.02152	0.047596
153	1.0118	0.074664
153.5	1.00445	0.063332
154	0.999546	0.046509
154.5	1.00447	0.066418
155	1.01225	0.05912
155.5	1.01268	0.07242
156	1.03033	0.053828
156.5	1.01416	0.054333
157	1.00674	0.049941
157.5	0.995626	0.056061
158	1.0058	0.058364
158.5	1.00869	0.056687
159	0.989652	0.049254
159.5	1.00548	0.033191
160	1.01375	0.060337
160.5	1.00204	0.053159
161	1.00075	0.052279
161.5	0.99682	0.073904
162	0.992244	0.088112
162.5	1.01012	0.054523
163	0.996954	0.056127
163.5	0.995049	0.067177
164	1.00377	0.057691
164.5	1.01646	0.053637
165	0.985919	0.04688
165.5	0.983676	0.063623
166	1.00733	0.082254
166.5	1.0069	0.064309
167	1.02546	0.075427
167.5	1.00549	0.06504
168	0.989452	0.068103
168.5	1.00546	0.046526
169	0.998754	0.067187
169.5	1.00844	0.062163
170	1.01121	0.062519
170.5	0.981878	0.061218
171	1.00217	0.081373
171.5	1.01195	0.074942
172	0.998783	0.050688
172.5	1.00184	0.080681
173	1.01558	0.054626
173.5	1.00982	0.039833
174	0.990999	0.049273
174.5	0.996471	0.06923
175	1.01246	0.080833
175.5	1.01917	0.085754
176	1.00488	0.064347
176.5	1.00161	0.106136
177	1.00863	0.052191
177.5	1.01507	0.065899
178	1.00655	0.082465
178.5	1.00934	0.097411
179	1.00329	0.053141
179.5	0.9874	0.089883
180	0.993499	0.077405
180.5	1.00252	0.103706
181	0.991429	0.079741
181.5	1.00732	0.086204
182	0.989202	0.073106
182.5	0.958986	0.10481
183	0.978065	0.079374
183.5	0.989085	0.085189
184	0.984228	0.054354
184.5	0.981418	0.072198
185	0.979599	0.086576
185.5	0.977714	0.075164
186	0.992869	0.103848
186.5	0.984859	0.085558
187	1.01575	0.082711
187.5	0.997332	0.087681
188	1.00051	0.080568
188.5	0.984874	0.076489
189	0.992829	0.087557
189.5	0.980493	0.066562
190	0.978328	0.085067
190.5	0.995634	0.102325
191	0.987767	0.079536
191.5	0.982422	0.085631
192	0.992268	0.095632
192.5	0.981479	0.058717
193	0.976339	0.077073
193.5	0.975566	0.0674
194	0.969122	0.07397
194.5	0.978948	0.061493
195	0.97283	0.077986
195.5	0.961666	0.086212
196	0.970117	0.087566
196.5	0.957137	0.059694
197	0.979004	0.064567
197.5	0.97092	0.066172
198	0.945623	0.068034
198.5	0.968537	0.062139
199	0.966071	0.08044
199.5	0.984104	0.071776
200	0.97271	0.055769
200.5	0.969595	0.073033
201	0.943861	0.06178
201.5	0.969395	0.085324
202	0.95261	0.086979
202.5	0.949493	0.073168
203	0.956782	0.095069
203.5	0.9548	0.077939
204	0.945878	0.096633
204.5	0.977955	0.063348
205	0.952968	0.064687
205.5	0.966614	0.079433
206	0.95598	0.077584
206.5	0.965736	0.071712
207	0.966065	0.068775
207.5	0.957941	0.079593
208	0.965422	0.086457
208.5	0.947898	0.083257
209	0.961686	0.061506
209.5	0.953514	0.061625
210	0.960459	0.064221
210.5	0.962476	0.065335
211	0.957208	0.091316
211.5	0.974419	0.081846
212	0.979658	0.069517
212.5	0.941959	0.084486
213	0.96942	0.08165
213.5	0.951693	0.089983
214	0.972306	0.088451
214.5	0.954775	0.097538
215	0.962037	0.105083
215.5	0.969351	0.125286
216	0.959439	0.090521
216.5	0.9621	0.109199
217	0.944292	0.094625
217.5	0.935919	0.073327
218	0.960822	0.086314
218.5	0.955218	0.100981
219	0.933007	0.068529
219.5	0.956393	0.091254
220	0.942479	0.085902
220.5	0.952443	0.102564
221	0.954803	0.085615
221.5	0.959888	0.099217
222	0.942785	0.090083
222.5	0.94862	0.085856
223	0.948978	0.078863
223.5	0.939283	0.090605
224	0.974199	0.095744
224.5	0.954761	0.088683
225	0.940423	0.087697
225.5	0.950268	0.072557
226	0.939587	0.103446
226.5	0.957808	0.088226
227	0.961479	0.08343
227.5	0.931739	0.08483
228	0.959189	0.102738
228.5	0.951728	0.103182
229	0.957411	0.101862
229.5	0.977996	0.084703
230	0.940212	0.114805
230.5	0.972426	0.07622
231	0.941308	0.078365
231.5	0.956663	0.070404
232	0.94809	0.099269
232.5	0.961761	0.088654
233	0.973653	0.103943
233.5	0.957883	0.088476
234	0.961882	0.075537
234.5	0.948889	0.065361
235	0.977123	0.083029
235.5	0.949318	0.074364
236	0.954228	0.092742
236.5	0.940752	0.110129
237	0.990695	0.080133
237.5	0.96707	0.077162
238	0.954387	0.086814
238.5	0.946482	0.10262
239	0.953787	0.102783
239.5	0.948323	0.094672
240	0.97517	0.106659
240.5	0.954065	0.080723
241	0.942293	0.090055
241.5	0.952557	0.092965
242	0.935263	0.085283
242.5	0.942383	0.087757
243	0.960731	0.085072
243.5	0.959678	0.079084
244	0.939854	0.102015
244.5	0.94914	0.103554
245	0.960205	0.083982
245.5	0.951863	0.081445
246	0.967548	0.105614
246.5	0.947949	0.102328
247	0.922821	0.094835
247.5	0.942238	0.061619
248	0.941274	0.108687
248.5	0.941104	0.074253
249	0.949021	0.099574
249.5	0.967309	0.086086

## Sheet: For Fig 3A K-Ras
	K-Ras(G12V)
time	mean	sd
0	0.988652	0.0600507
0.5	0.995958	0.0341497
1	0.994851	0.0393419
1.5	1.00657	0.0526693
2	1.00009	0.0394765
2.5	0.991949	0.0342552
3	0.991124	0.0326619
3.5	1.00146	0.0247693
4	0.998911	0.0374362
4.5	1.00241	0.0373216
5	0.996374	0.0270444
5.5	1.0018	0.02326
6	0.969973	0.0452179
6.5	1.00332	0.0351999
7	1.01323	0.0360714
7.5	0.997095	0.031746
8	1.01905	0.0325439
8.5	1.02461	0.0467384
9	1.00847	0.032005
9.5	1.00235	0.0547015
10.5	0.0532933	0.0496253
11	0.0623506	0.0381815
11.5	0.0781103	0.0487724
12	0.0901219	0.0420972
12.5	0.0941348	0.0492081
13	0.106095	0.061823
13.5	0.115428	0.0642168
14	0.131069	0.0673327
14.5	0.139139	0.069764
15	0.143143	0.066477
15.5	0.152612	0.0628624
16	0.167879	0.0721919
16.5	0.185566	0.0737312
17	0.184584	0.0700568
17.5	0.176585	0.0728183
18	0.200294	0.0907925
18.5	0.197508	0.0765725
19	0.20152	0.083184
19.5	0.232865	0.080613
20	0.229481	0.0972468
20.5	0.225691	0.0842866
21	0.250489	0.0929003
21.5	0.246799	0.0811487
22	0.25791	0.0796354
22.5	0.271805	0.0994352
23	0.285461	0.111406
23.5	0.291066	0.0955985
24	0.283052	0.0904959
24.5	0.302839	0.0911826
25	0.308096	0.111697
25.5	0.318593	0.10941
26	0.322773	0.116036
26.5	0.332869	0.0973191
27	0.328623	0.11097
27.5	0.336412	0.0926293
28	0.355814	0.0931094
28.5	0.355388	0.0996825
29	0.34814	0.0851334
29.5	0.372769	0.0848049
30	0.368697	0.106051
30.5	0.361058	0.0881055
31	0.39852	0.114637
31.5	0.403299	0.10491
32	0.38236	0.0990836
32.5	0.388373	0.102678
33	0.403684	0.093925
33.5	0.428877	0.114617
34	0.422428	0.0878764
34.5	0.413021	0.101876
35	0.438269	0.106789
35.5	0.452648	0.0884061
36	0.448568	0.11005
36.5	0.448087	0.102493
37	0.449875	0.0934834
37.5	0.461825	0.0955096
38	0.456778	0.0842368
38.5	0.477085	0.105322
39	0.462517	0.0923901
39.5	0.488572	0.112582
40	0.498996	0.0991761
40.5	0.493047	0.0971593
41	0.496619	0.101277
41.5	0.494351	0.0934703
42	0.513245	0.0994984
42.5	0.493731	0.0980759
43	0.512618	0.0920573
43.5	0.501768	0.097777
44	0.521713	0.0918587
44.5	0.527709	0.0788682
45	0.519832	0.101425
45.5	0.540737	0.111219
46	0.535015	0.103396
46.5	0.533608	0.0923807
47	0.537969	0.107071
47.5	0.547779	0.102895
48	0.535152	0.0801018
48.5	0.546176	0.101014
49	0.549815	0.100984
49.5	0.557728	0.0972505
50	0.557768	0.099231
50.5	0.570419	0.106991
51	0.579494	0.103961
51.5	0.55158	0.0794123
52	0.586637	0.112121
52.5	0.579915	0.106155
53	0.575625	0.107317
53.5	0.586965	0.119566
54	0.607458	0.109428
54.5	0.608347	0.108363
55	0.591955	0.0846311
55.5	0.593136	0.102635
56	0.614366	0.118147
56.5	0.586325	0.096756
57	0.620181	0.118218
57.5	0.605597	0.106557
58	0.60928	0.106521
58.5	0.611056	0.0949094
59	0.628562	0.120875
59.5	0.624196	0.0847752
60	0.625834	0.0889208
60.5	0.623798	0.114013
61	0.638274	0.10423
61.5	0.640263	0.108562
62	0.629422	0.105043
62.5	0.648677	0.121052
63	0.659676	0.0895775
63.5	0.646139	0.103119
64	0.628109	0.0763985
64.5	0.627429	0.101749
65	0.625638	0.0736063
65.5	0.630493	0.110784
66	0.633281	0.0745265
66.5	0.661654	0.106109
67	0.662304	0.112784
67.5	0.648685	0.112764
68	0.656888	0.0944542
68.5	0.667323	0.0988173
69	0.660067	0.0953915
69.5	0.670187	0.109125
70	0.676783	0.116595
70.5	0.666522	0.118542
71	0.675461	0.118815
71.5	0.662622	0.119245
72	0.68161	0.12003
72.5	0.670791	0.116645
73	0.674683	0.1026
73.5	0.680191	0.0936151
74	0.656443	0.0901594
74.5	0.689787	0.107603
75	0.679932	0.104965
75.5	0.684865	0.110635
76	0.678862	0.110927
76.5	0.690688	0.106704
77	0.673657	0.113442
77.5	0.694699	0.118071
78	0.686656	0.120832
78.5	0.675855	0.112716
79	0.698356	0.0954539
79.5	0.730351	0.117374
80	0.682419	0.107645
80.5	0.694763	0.106655
81	0.70112	0.0985614
81.5	0.674444	0.109845
82	0.726372	0.12707
82.5	0.69533	0.107346
83	0.695559	0.113274
83.5	0.706324	0.106798
84	0.695039	0.101187
84.5	0.720961	0.118634
85	0.719118	0.111247
85.5	0.701578	0.102966
86	0.717727	0.135811
86.5	0.704839	0.113451
87	0.697299	0.101083
87.5	0.734065	0.132643
88	0.712635	0.121019
88.5	0.719149	0.123544
89	0.73725	0.11391
89.5	0.726559	0.101764
90	0.713954	0.09683
90.5	0.742754	0.116265
91	0.713925	0.126747
91.5	0.716527	0.132848
92	0.734031	0.125904
92.5	0.714779	0.114818
93	0.737195	0.120703
93.5	0.735218	0.119819
94	0.737756	0.114374
94.5	0.741442	0.12061
95	0.757614	0.110223
95.5	0.749061	0.138005
96	0.718519	0.0910734
96.5	0.752726	0.110415
97	0.734261	0.109741
97.5	0.738348	0.10473
98	0.728459	0.125088
98.5	0.752639	0.113037
99	0.750154	0.119444
99.5	0.755376	0.107917
100	0.744381	0.128228
100.5	0.75993	0.12174
101	0.74291	0.106919
101.5	0.744235	0.124543
102	0.741464	0.12247
102.5	0.753812	0.105703
103	0.73593	0.0957907
103.5	0.75505	0.0904693
104	0.759689	0.0976992
104.5	0.751083	0.0872465
105	0.762212	0.125189
105.5	0.776571	0.0944217
106	0.77073	0.115273
106.5	0.754624	0.127119
107	0.764036	0.125244
107.5	0.769347	0.104523
108	0.785766	0.109582
108.5	0.771393	0.106713
109	0.762943	0.106991
109.5	0.783082	0.116748
110	0.769886	0.10575
110.5	0.773899	0.106084
111	0.784873	0.1129
111.5	0.766026	0.118421
112	0.787412	0.126654
112.5	0.781427	0.102868
113	0.791551	0.118195
113.5	0.787845	0.137757
114	0.781296	0.0946799
114.5	0.788714	0.105433
115	0.800206	0.123005
115.5	0.794823	0.118891
116	0.793445	0.115692
116.5	0.783104	0.130809
117	0.785622	0.111495
117.5	0.787871	0.129292
118	0.786227	0.1469
118.5	0.799296	0.111305
119	0.809506	0.125257
119.5	0.813795	0.126568
120	0.78596	0.119915
120.5	0.806514	0.14104
121	0.799333	0.128706
121.5	0.802408	0.100396
122	0.805718	0.116814
122.5	0.801446	0.136823
123	0.821411	0.142168
123.5	0.818451	0.107125
124	0.817261	0.136269
124.5	0.821309	0.133194
125	0.817225	0.138437
125.5	0.801589	0.118028
126	0.821799	0.11235
126.5	0.811348	0.124215
127	0.823636	0.13002
127.5	0.812305	0.130081
128	0.843791	0.124733
128.5	0.839919	0.133955
129	0.840129	0.137857
129.5	0.825619	0.121026
130	0.8256	0.122151
130.5	0.828134	0.117049
131	0.829531	0.124713
131.5	0.829946	0.11104
132	0.831958	0.123695
132.5	0.825049	0.101415
133	0.834073	0.127029
133.5	0.84608	0.11373
134	0.863839	0.116177
134.5	0.859032	0.12869
135	0.84073	0.126512
135.5	0.858305	0.136075
136	0.846975	0.112444
136.5	0.849683	0.125718
137	0.849923	0.147773
137.5	0.854008	0.123174
138	0.843704	0.11318
138.5	0.841146	0.105512
139	0.858985	0.125557
139.5	0.835426	0.119985
140	0.831973	0.146261
140.5	0.854775	0.121042
141	0.856206	0.122201
141.5	0.862651	0.143224
142	0.850391	0.115696
142.5	0.852562	0.133001
143	0.868769	0.135438
143.5	0.87409	0.144132
144	0.857937	0.130122
144.5	0.842384	0.133071
145	0.856118	0.111709
145.5	0.833456	0.134051
146	0.86453	0.144859
146.5	0.857567	0.136406
147	0.861185	0.139185
147.5	0.878298	0.148371
148	0.865702	0.147461
148.5	0.851372	0.131632
149	0.854785	0.156454
149.5	0.865603	0.116415
150	0.843345	0.143927
150.5	0.863096	0.143808
151	0.872342	0.143284
151.5	0.872963	0.145595
152	0.85721	0.159149
152.5	0.854397	0.139043
153	0.867925	0.143687
153.5	0.86073	0.155636
154	0.859004	0.154971
154.5	0.867726	0.14165
155	0.882701	0.15358
155.5	0.867683	0.131701
156	0.893685	0.14107
156.5	0.871254	0.143464
157	0.877172	0.129837
157.5	0.863664	0.123589
158	0.867559	0.144785
158.5	0.888793	0.142752
159	0.880823	0.130144
159.5	0.870039	0.14772
160	0.883775	0.15311
160.5	0.863299	0.152912
161	0.866125	0.135531
161.5	0.865201	0.145649
162	0.901856	0.150378
162.5	0.866835	0.142549
163	0.874325	0.132399
163.5	0.883214	0.133478
164	0.889212	0.140934
164.5	0.885402	0.132669
165	0.878266	0.127168
165.5	0.868247	0.132972
166	0.875713	0.126963
166.5	0.883328	0.143931
167	0.897634	0.139739
167.5	0.891199	0.12512
168	0.894066	0.140892
168.5	0.905384	0.139188
169	0.895235	0.137842
169.5	0.902747	0.155674
170	0.900363	0.141878
170.5	0.912284	0.152118
171	0.895042	0.143232
171.5	0.903003	0.131893
172	0.921894	0.130043
172.5	0.914644	0.133643
173	0.901698	0.119115
173.5	0.89687	0.155422
174	0.912687	0.154655
174.5	0.890752	0.121784
175	0.872235	0.113919
175.5	0.904047	0.144817
176	0.91119	0.155006
176.5	0.905939	0.148465
177	0.890857	0.123901
177.5	0.900182	0.122705
178	0.907304	0.105182
178.5	0.924731	0.157596
179	0.876337	0.112023
179.5	0.888396	0.133577
180	0.88964	0.119413
180.5	0.896927	0.149966
181	0.889381	0.128518
181.5	0.896284	0.137882
182	0.90281	0.123413
182.5	0.884247	0.124001
183	0.909787	0.138298
183.5	0.909635	0.119958
184	0.896341	0.140963
184.5	0.911855	0.168578
185	0.923398	0.144228
185.5	0.889085	0.150775
186	0.911212	0.14034
186.5	0.897767	0.136657
187	0.911653	0.131626
187.5	0.911048	0.144805
188	0.91503	0.134687
188.5	0.903816	0.164416
189	0.908044	0.154373
189.5	0.911847	0.158826
190	0.903066	0.157348
190.5	0.908771	0.142495
191	0.908668	0.141982
191.5	0.912097	0.153249
192	0.925511	0.13725
192.5	0.922776	0.144563
193	0.939009	0.157728
193.5	0.932236	0.171071
194	0.919497	0.157926
194.5	0.92129	0.133441
195	0.929225	0.154542
195.5	0.916666	0.140296
196	0.937032	0.170902
196.5	0.918109	0.141743
197	0.917585	0.151523
197.5	0.917073	0.132886
198	0.923804	0.150057
198.5	0.921476	0.133389
199	0.916422	0.157217
199.5	0.954043	0.165315
200	0.944932	0.173331
200.5	0.932126	0.154921
201	0.936921	0.146963
201.5	0.936396	0.152691
202	0.920707	0.16834
202.5	0.936621	0.14829
203	0.924401	0.162183
203.5	0.919003	0.137303
204	0.909872	0.145434
204.5	0.93725	0.16928
205	0.931021	0.178152
205.5	0.944567	0.179124
206	0.916346	0.185488
206.5	0.911354	0.167461
207	0.931163	0.153514
207.5	0.915637	0.136274
208	0.909163	0.17057
208.5	0.935322	0.17334
209	0.919256	0.15736
209.5	0.940103	0.181113
210	0.909442	0.172809
210.5	0.939301	0.135105
211	0.920495	0.159647
211.5	0.92978	0.165205
212	0.939858	0.153542
212.5	0.922893	0.170179
213	0.927927	0.150402
213.5	0.937447	0.1745
214	0.935284	0.177611
214.5	0.895073	0.172036
215	0.916273	0.153905
215.5	0.941653	0.180624
216	0.94307	0.171081
216.5	0.902272	0.16831
217	0.910415	0.156735
217.5	0.928979	0.148365
218	0.945007	0.197134
218.5	0.948957	0.182769
219	0.945502	0.190588
219.5	0.920242	0.184449
220	0.944256	0.181297
220.5	0.953935	0.180978
221	0.921039	0.158372
221.5	0.941593	0.178958
222	0.958344	0.18812
222.5	0.964956	0.208718
223	0.948312	0.197264
223.5	0.965708	0.167578
224	0.917102	0.184297
224.5	0.971075	0.15941
225	0.944964	0.168822
225.5	0.942353	0.18399
226	0.95806	0.159613
226.5	0.937199	0.165687
227	0.948596	0.174001
227.5	0.942807	0.157664
228	0.938318	0.190407
228.5	0.93353	0.17282
229	0.9378	0.193504
229.5	0.972954	0.17231
230	0.966803	0.178572
230.5	0.940333	0.194269
231	0.930956	0.178105
231.5	0.954752	0.168951
232	0.953846	0.181743
232.5	0.938677	0.176103
233	0.964878	0.183613
233.5	0.937366	0.17213
234	0.968269	0.179301
234.5	0.958736	0.196171
235	0.949368	0.175456
235.5	0.953968	0.147654
236	0.962153	0.184458
236.5	0.947685	0.164498
237	0.981664	0.186413
237.5	0.96729	0.212232
238	0.984415	0.198393
238.5	0.950778	0.157377
239	0.938856	0.191091
239.5	0.956878	0.191877
240	0.999981	0.168966
240.5	0.972604	0.193781
241	0.950841	0.172478
241.5	0.961127	0.17779
242	0.977748	0.193046
242.5	0.969104	0.197755
243	0.972168	0.180351
243.5	0.945516	0.186162
244	0.966307	0.181481
244.5	0.960038	0.1854
245	0.956065	0.176488
245.5	0.956311	0.163628
246	0.958993	0.184009
246.5	0.93439	0.196046
247	0.968374	0.184766
247.5	0.97684	0.218411
248	0.929101	0.174217
248.5	0.976219	0.199962
249	0.966684	0.200662
249.5	0.986136	0.207583

## Sheet: For Fig 3A DA+K-Ras
	DA-Raf+K-Ras(G12V)
time	mean	sd
0	0.995162	0.033967
0.5	1.00577	0.054608
1	1.01093	0.042694
1.5	0.994763	0.030699
2	0.993129	0.035163
2.5	1.00866	0.03412
3	1.00951	0.029821
3.5	1.00648	0.030728
4	0.997258	0.036338
4.5	1.00175	0.028369
5	1.00713	0.033424
5.5	1.00662	0.034567
6	0.995626	0.038415
6.5	1.00957	0.034371
7	0.998107	0.019747
7.5	1.00101	0.025659
8	0.998759	0.035629
8.5	0.988467	0.036692
9	0.990522	0.034179
9.5	0.982007	0.04979
10.5	0.089612	0.048625
11	0.100587	0.043186
11.5	0.114035	0.05867
12	0.11711	0.053559
12.5	0.121162	0.050113
13	0.138123	0.061194
13.5	0.152255	0.062952
14	0.156856	0.071178
14.5	0.17205	0.076895
15	0.191151	0.072538
15.5	0.196109	0.077579
16	0.207159	0.078008
16.5	0.20873	0.089264
17	0.219885	0.089993
17.5	0.238565	0.08976
18	0.244532	0.084064
18.5	0.25154	0.086251
19	0.256125	0.084295
19.5	0.270229	0.101184
20	0.282849	0.082388
20.5	0.285371	0.097222
21	0.301478	0.091531
21.5	0.318168	0.101032
22	0.304107	0.096074
22.5	0.321792	0.084166
23	0.332209	0.097056
23.5	0.341105	0.102411
24	0.349079	0.097128
24.5	0.35163	0.10735
25	0.355654	0.095669
25.5	0.357115	0.096084
26	0.362527	0.098449
26.5	0.376984	0.10004
27	0.391203	0.114568
27.5	0.401088	0.102551
28	0.406663	0.105635
28.5	0.409332	0.099213
29	0.420322	0.110854
29.5	0.424616	0.095794
30	0.431218	0.113292
30.5	0.433364	0.094238
31	0.43523	0.102784
31.5	0.438402	0.108194
32	0.454649	0.105883
32.5	0.448658	0.115891
33	0.467448	0.111187
33.5	0.477428	0.123672
34	0.481333	0.091231
34.5	0.479918	0.113359
35	0.483323	0.115727
35.5	0.491665	0.106004
36	0.492147	0.104471
36.5	0.493143	0.116122
37	0.509409	0.110419
37.5	0.505487	0.107129
38	0.502797	0.104694
38.5	0.513519	0.106164
39	0.517022	0.103805
39.5	0.515663	0.106732
40	0.527674	0.109441
40.5	0.539843	0.108231
41	0.53515	0.111107
41.5	0.534366	0.111499
42	0.544897	0.095736
42.5	0.543648	0.098706
43	0.55963	0.117225
43.5	0.548533	0.095248
44	0.554614	0.103062
44.5	0.561909	0.103192
45	0.569632	0.096878
45.5	0.571094	0.100918
46	0.569072	0.107227
46.5	0.574746	0.093496
47	0.559713	0.096672
47.5	0.575882	0.092296
48	0.593182	0.106854
48.5	0.59235	0.10961
49	0.593769	0.099227
49.5	0.597284	0.103659
50	0.590003	0.091101
50.5	0.611324	0.107729
51	0.598917	0.108369
51.5	0.601324	0.096101
52	0.614908	0.114584
52.5	0.614821	0.110857
53	0.607572	0.100697
53.5	0.609307	0.105939
54	0.602256	0.116017
54.5	0.627458	0.090174
55	0.612633	0.116924
55.5	0.620497	0.120249
56	0.628137	0.106531
56.5	0.635103	0.099011
57	0.630955	0.101441
57.5	0.632819	0.103794
58	0.624799	0.100438
58.5	0.641653	0.114862
59	0.646873	0.10786
59.5	0.626976	0.121342
60	0.652497	0.103865
60.5	0.637421	0.125377
61	0.661076	0.090283
61.5	0.666772	0.110776
62	0.653041	0.109394
62.5	0.658377	0.104986
63	0.664311	0.101275
63.5	0.663617	0.104256
64	0.666815	0.113211
64.5	0.678388	0.104965
65	0.665817	0.144346
65.5	0.67896	0.086795
66	0.697671	0.100776
66.5	0.693516	0.110481
67	0.6938	0.096897
67.5	0.699373	0.095307
68	0.687426	0.098035
68.5	0.701735	0.09648
69	0.688977	0.108107
69.5	0.702428	0.090313
70	0.70881	0.105315
70.5	0.695641	0.107729
71	0.697747	0.110962
71.5	0.715714	0.118508
72	0.712179	0.0832
72.5	0.712184	0.099833
73	0.70496	0.103273
73.5	0.713852	0.098304
74	0.706956	0.089582
74.5	0.712114	0.089962
75	0.731748	0.092818
75.5	0.727185	0.07811
76	0.750282	0.103811
76.5	0.723641	0.087795
77	0.720419	0.090556
77.5	0.73817	0.101378
78	0.724816	0.092407
78.5	0.757449	0.079622
79	0.758207	0.099998
79.5	0.741562	0.074924
80	0.735457	0.088698
80.5	0.737085	0.092019
81	0.750413	0.085202
81.5	0.74419	0.076551
82	0.75925	0.080118
82.5	0.740106	0.099597
83	0.749512	0.085846
83.5	0.757238	0.091377
84	0.741271	0.082734
84.5	0.756811	0.071864
85	0.756331	0.07974
85.5	0.762298	0.098912
86	0.747764	0.084185
86.5	0.774917	0.064978
87	0.753697	0.07557
87.5	0.764781	0.093971
88	0.769339	0.065662
88.5	0.777496	0.077831
89	0.773897	0.076886
89.5	0.769002	0.091599
90	0.764542	0.087805
90.5	0.749588	0.072402
91	0.77344	0.093854
91.5	0.774786	0.07558
92	0.779086	0.088345
92.5	0.77147	0.100199
93	0.77861	0.082262
93.5	0.781094	0.081399
94	0.77494	0.085916
94.5	0.770272	0.07392
95	0.761106	0.092347
95.5	0.777471	0.060395
96	0.791472	0.079199
96.5	0.776709	0.061494
97	0.78823	0.093364
97.5	0.778826	0.074721
98	0.786799	0.076805
98.5	0.799359	0.087322
99	0.798281	0.080024
99.5	0.785286	0.084012
100	0.789138	0.091913
100.5	0.794204	0.096474
101	0.802132	0.083044
101.5	0.811392	0.088646
102	0.798215	0.101681
102.5	0.801497	0.07227
103	0.823525	0.084324
103.5	0.806357	0.059707
104	0.813424	0.075063
104.5	0.811367	0.063276
105	0.806627	0.072127
105.5	0.813854	0.075489
106	0.808857	0.07438
106.5	0.814131	0.081108
107	0.817826	0.068846
107.5	0.807055	0.077657
108	0.825124	0.07709
108.5	0.825395	0.076429
109	0.825	0.076354
109.5	0.81812	0.053961
110	0.811409	0.061838
110.5	0.830194	0.090703
111	0.82027	0.069135
111.5	0.826738	0.08107
112	0.829991	0.067081
112.5	0.820355	0.068646
113	0.827975	0.059792
113.5	0.829755	0.059788
114	0.83082	0.059228
114.5	0.827684	0.072247
115	0.832858	0.078239
115.5	0.821234	0.087473
116	0.850728	0.07393
116.5	0.822786	0.069212
117	0.828688	0.075402
117.5	0.808994	0.073464
118	0.835568	0.087051
118.5	0.845571	0.065327
119	0.857615	0.074084
119.5	0.834881	0.074851
120	0.848729	0.082476
120.5	0.825861	0.060633
121	0.833083	0.050599
121.5	0.852762	0.065224
122	0.840746	0.063108
122.5	0.839801	0.056576
123	0.842043	0.067669
123.5	0.835031	0.052658
124	0.856031	0.058102
124.5	0.837003	0.067548
125	0.842084	0.06183
125.5	0.830672	0.067479
126	0.832681	0.073097
126.5	0.85762	0.058526
127	0.851058	0.066391
127.5	0.839252	0.070671
128	0.848587	0.070164
128.5	0.841315	0.040529
129	0.85587	0.056435
129.5	0.856267	0.072401
130	0.85347	0.054079
130.5	0.862712	0.059383
131	0.837601	0.073178
131.5	0.848305	0.063603
132	0.849432	0.077411
132.5	0.858801	0.084946
133	0.856347	0.064962
133.5	0.865099	0.083066
134	0.844966	0.056542
134.5	0.843459	0.062934
135	0.845585	0.076127
135.5	0.873548	0.062453
136	0.863273	0.083237
136.5	0.859521	0.056428
137	0.87304	0.07645
137.5	0.861163	0.066198
138	0.87288	0.065945
138.5	0.876333	0.064275
139	0.861247	0.080127
139.5	0.878579	0.07784
140	0.865252	0.061166
140.5	0.857402	0.079777
141	0.874398	0.070517
141.5	0.869394	0.085302
142	0.866602	0.063853
142.5	0.874869	0.073227
143	0.88615	0.079754
143.5	0.889625	0.067003
144	0.865402	0.062484
144.5	0.867616	0.060838
145	0.872151	0.059316
145.5	0.866602	0.072354
146	0.883769	0.063026
146.5	0.861842	0.072894
147	0.876161	0.055292
147.5	0.877366	0.074805
148	0.88384	0.093126
148.5	0.868784	0.064681
149	0.871224	0.061321
149.5	0.884903	0.081036
150	0.880833	0.066349
150.5	0.879739	0.05965
151	0.877642	0.059671
151.5	0.881809	0.071318
152	0.879605	0.067369
152.5	0.884166	0.072604
153	0.879585	0.075572
153.5	0.900217	0.073849
154	0.877926	0.072052
154.5	0.885706	0.07471
155	0.875054	0.081385
155.5	0.894693	0.076306
156	0.899985	0.100631
156.5	0.89554	0.06751
157	0.877139	0.073185
157.5	0.889146	0.094899
158	0.893746	0.082797
158.5	0.8944	0.059858
159	0.873514	0.088574
159.5	0.873383	0.096163
160	0.855559	0.088625
160.5	0.887299	0.091989
161	0.883123	0.075322
161.5	0.868849	0.098451
162	0.880846	0.077306
162.5	0.888038	0.065094
163	0.878854	0.098087
163.5	0.902157	0.098683
164	0.881383	0.07567
164.5	0.871494	0.086186
165	0.88565	0.073745
165.5	0.880359	0.085793
166	0.881577	0.080321
166.5	0.880594	0.08442
167	0.879711	0.080207
167.5	0.879292	0.079141
168	0.900271	0.089879
168.5	0.880363	0.066892
169	0.889849	0.082718
169.5	0.874032	0.091091
170	0.892207	0.08316
170.5	0.867312	0.076537
171	0.888746	0.088039
171.5	0.896533	0.0829
172	0.867384	0.082297
172.5	0.882399	0.097005
173	0.880057	0.104405
173.5	0.883064	0.076338
174	0.897496	0.084841
174.5	0.904776	0.083119
175	0.905698	0.086492
175.5	0.900332	0.091745
176	0.884828	0.095367
176.5	0.876759	0.085118
177	0.892641	0.091798
177.5	0.896329	0.082366
178	0.905652	0.091009
178.5	0.889074	0.103432
179	0.891089	0.098482
179.5	0.881761	0.099444
180	0.887139	0.077264
180.5	0.894077	0.060859
181	0.905188	0.111559
181.5	0.880895	0.117096
182	0.887898	0.109719
182.5	0.88801	0.100959
183	0.900153	0.102196
183.5	0.91017	0.106432
184	0.896079	0.09355
184.5	0.892017	0.090725
185	0.894664	0.101523
185.5	0.903719	0.124344
186	0.916888	0.096914
186.5	0.902196	0.086529
187	0.892572	0.105855
187.5	0.908101	0.089413
188	0.908166	0.093226
188.5	0.904921	0.10768
189	0.898411	0.105077
189.5	0.892857	0.106342
190	0.894721	0.082713
190.5	0.888825	0.106774
191	0.897918	0.111285
191.5	0.896472	0.107232
192	0.913871	0.101961
192.5	0.893234	0.078806
193	0.908914	0.089968
193.5	0.888525	0.090954
194	0.892362	0.095777
194.5	0.90904	0.091061
195	0.910854	0.093739
195.5	0.897902	0.096325
196	0.897193	0.095901
196.5	0.897076	0.081562
197	0.9096	0.078882
197.5	0.888489	0.0963
198	0.910283	0.094687
198.5	0.913903	0.091031
199	0.896726	0.106014
199.5	0.905772	0.088323
200	0.914628	0.099209
200.5	0.90764	0.08361
201	0.910387	0.096307
201.5	0.904611	0.086259
202	0.902778	0.077403
202.5	0.906423	0.08606
203	0.910146	0.103976
203.5	0.912281	0.091602
204	0.897901	0.102224
204.5	0.911098	0.075229
205	0.888345	0.088278
205.5	0.908083	0.083069
206	0.915279	0.087664
206.5	0.899426	0.095881
207	0.895423	0.094631
207.5	0.911641	0.108159
208	0.897068	0.09211
208.5	0.908516	0.077676
209	0.897844	0.096514
209.5	0.889721	0.100887
210	0.901833	0.08248
210.5	0.899043	0.091579
211	0.90752	0.095617
211.5	0.905562	0.111656
212	0.9258	0.090787
212.5	0.923237	0.09474
213	0.910093	0.107916
213.5	0.917885	0.095984
214	0.922641	0.090181
214.5	0.916504	0.104168
215	0.913242	0.120408
215.5	0.916296	0.108383
216	0.897303	0.115472
216.5	0.917221	0.09886
217	0.903163	0.095544
217.5	0.933581	0.09811
218	0.924366	0.095605
218.5	0.929225	0.102619
219	0.907599	0.087972
219.5	0.911967	0.100123
220	0.912954	0.106003
220.5	0.900344	0.104712
221	0.918858	0.096233
221.5	0.930562	0.117358
222	0.927749	0.111838
222.5	0.927135	0.103423
223	0.914053	0.101644
223.5	0.931812	0.100873
224	0.931912	0.093806
224.5	0.935864	0.102032
225	0.931175	0.11133
225.5	0.915318	0.119973
226	0.917545	0.112493
226.5	0.90676	0.104168
227	0.917736	0.109563
227.5	0.925175	0.11361
228	0.928508	0.095576
228.5	0.925591	0.101039
229	0.932509	0.095782
229.5	0.92662	0.108551
230	0.93332	0.097889
230.5	0.908576	0.099169
231	0.916397	0.096941
231.5	0.924141	0.097404
232	0.944008	0.102285
232.5	0.942699	0.095778
233	0.910775	0.114386
233.5	0.917172	0.10233
234	0.929066	0.101227
234.5	0.92986	0.105606
235	0.913371	0.096312
235.5	0.912865	0.103438
236	0.920836	0.106513
236.5	0.924014	0.116407
237	0.927861	0.114885
237.5	0.931748	0.103306
238	0.938912	0.112148
238.5	0.923167	0.125188
239	0.919643	0.10578
239.5	0.920485	0.117715
240	0.932752	0.122257
240.5	0.92575	0.122876
241	0.919742	0.130667
241.5	0.930199	0.128696
242	0.9333	0.132875
242.5	0.915497	0.113501
243	0.933678	0.096867
243.5	0.912301	0.109869
244	0.916741	0.124139
244.5	0.93543	0.105222
245	0.919852	0.130225
245.5	0.911629	0.115675
246	0.926933	0.123515
246.5	0.914673	0.128519
247	0.934098	0.107132
247.5	0.901814	0.119795
248	0.928654	0.125727
248.5	0.933264	0.12143
249	0.931033	0.118509
249.5	0.929204	0.1291

## Sheet: Fig 3B A-Raf+K-Ras
	A-Raf + K-Ras(G12V)
time	mean	sd
0	0.995049	0.043689
0.5	0.997992	0.041771
1	1.01043	0.049785
1.5	0.995481	0.033439
2	1.01262	0.030935
2.5	0.996959	0.03728
3	1.0113	0.038784
3.5	0.996117	0.045865
4	1.01571	0.054208
4.5	0.979506	0.04959
5	1.00873	0.038514
5.5	0.984168	0.03905
6	0.994908	0.056334
6.5	0.99223	0.041773
7	1.00173	0.043172
7.5	1.00812	0.024526
8	1.00662	0.03341
8.5	0.997693	0.043805
9	0.996843	0.044456
9.5	0.998113	0.03571
10.5	0.137511	0.053051
11	0.180054	0.068698
11.5	0.206506	0.057913
12	0.222132	0.057991
12.5	0.235608	0.05666
13	0.247447	0.053026
13.5	0.269588	0.058594
14	0.281191	0.064118
14.5	0.316801	0.06764
15	0.323434	0.070454
15.5	0.329183	0.070406
16	0.355757	0.063454
16.5	0.36002	0.062246
17	0.401162	0.072389
17.5	0.378219	0.079466
18	0.408821	0.064542
18.5	0.40563	0.063143
19	0.412762	0.082183
19.5	0.425941	0.08266
20	0.451558	0.06187
20.5	0.445376	0.072391
21	0.452712	0.06006
21.5	0.477512	0.069111
22	0.488239	0.072892
22.5	0.48832	0.055348
23	0.521574	0.078038
23.5	0.513973	0.07809
24	0.527056	0.075577
24.5	0.521037	0.071564
25	0.544634	0.072674
25.5	0.569223	0.0794
26	0.557873	0.075563
26.5	0.54558	0.071539
27	0.55041	0.065994
27.5	0.590165	0.082655
28	0.583246	0.088329
28.5	0.583253	0.060141
29	0.588977	0.081316
29.5	0.575836	0.056656
30	0.613737	0.068335
30.5	0.619119	0.075269
31	0.618119	0.067772
31.5	0.613863	0.087526
32	0.635388	0.054114
32.5	0.611549	0.086205
33	0.634194	0.070856
33.5	0.659867	0.069886
34	0.65245	0.080093
34.5	0.650377	0.064784
35	0.675732	0.0592
35.5	0.656555	0.065189
36	0.659083	0.08282
36.5	0.672082	0.055083
37	0.680059	0.065783
37.5	0.680704	0.062213
38	0.712308	0.069551
38.5	0.682114	0.09207
39	0.683024	0.056068
39.5	0.683554	0.07057
40	0.687098	0.089784
40.5	0.709579	0.080797
41	0.721415	0.06619
41.5	0.693224	0.066984
42	0.707695	0.048549
42.5	0.723541	0.065144
43	0.698178	0.060839
43.5	0.713027	0.07137
44	0.7217	0.067912
44.5	0.725368	0.076422
45	0.743932	0.071956
45.5	0.742991	0.08531
46	0.756536	0.052385
46.5	0.752261	0.082848
47	0.747417	0.063418
47.5	0.749883	0.070056
48	0.758555	0.057872
48.5	0.767722	0.055063
49	0.785413	0.064219
49.5	0.751963	0.071878
50	0.773364	0.077379
50.5	0.763984	0.069723
51	0.761637	0.050769
51.5	0.763124	0.082145
52	0.785148	0.047315
52.5	0.778222	0.06494
53	0.779597	0.060645
53.5	0.78864	0.088671
54	0.785193	0.063412
54.5	0.812042	0.086484
55	0.792027	0.066635
55.5	0.787132	0.051352
56	0.797426	0.05758
56.5	0.801535	0.070985
57	0.788735	0.068209
57.5	0.795728	0.056327
58	0.810608	0.067213
58.5	0.798082	0.064848
59	0.80582	0.061091
59.5	0.819435	0.091501
60	0.802683	0.096348
60.5	0.804469	0.061598
61	0.832047	0.086138
61.5	0.829483	0.085077
62	0.816498	0.086831
62.5	0.82416	0.088151
63	0.856894	0.096631
63.5	0.807383	0.079608
64	0.829622	0.071561
64.5	0.795527	0.075691
65	0.818178	0.092517
65.5	0.822374	0.093863
66	0.813114	0.070901
66.5	0.829571	0.087321
67	0.81619	0.076618
67.5	0.812958	0.092755
68	0.816152	0.086505
68.5	0.843886	0.097673
69	0.845018	0.106867
69.5	0.840205	0.078574
70	0.823193	0.094808
70.5	0.85789	0.075695
71	0.834198	0.067862
71.5	0.843127	0.066325
72	0.811911	0.075184
72.5	0.842514	0.089902
73	0.835917	0.106966
73.5	0.850265	0.079211
74	0.8534	0.065271
74.5	0.845796	0.097554
75	0.845255	0.067028
75.5	0.850148	0.0862
76	0.84252	0.080146
76.5	0.841108	0.09188
77	0.852495	0.079589
77.5	0.853371	0.062448
78	0.845064	0.108236
78.5	0.843643	0.091151
79	0.840343	0.078851
79.5	0.849424	0.08367
80	0.85927	0.083957
80.5	0.853544	0.076457
81	0.861638	0.119071
81.5	0.862038	0.063933
82	0.847611	0.04985
82.5	0.853708	0.049056
83	0.855974	0.059078
83.5	0.853608	0.078116
84	0.865036	0.080125
84.5	0.845694	0.085666
85	0.857298	0.078677
85.5	0.896349	0.063521
86	0.871013	0.105703
86.5	0.848873	0.089412
87	0.863819	0.06144
87.5	0.864234	0.075664
88	0.864107	0.091497
88.5	0.896864	0.08057
89	0.866364	0.091806
89.5	0.879303	0.06898
90	0.881879	0.074491
90.5	0.866184	0.089494
91	0.877234	0.090683
91.5	0.884986	0.055601
92	0.851319	0.082211
92.5	0.877456	0.071199
93	0.867888	0.086656
93.5	0.883911	0.07547
94	0.902338	0.086794
94.5	0.899403	0.0758
95	0.868718	0.092201
95.5	0.883481	0.089492
96	0.882511	0.068916
96.5	0.873167	0.08863
97	0.870923	0.088134
97.5	0.872428	0.086638
98	0.884566	0.098995
98.5	0.898823	0.099282
99	0.876263	0.09879
99.5	0.889344	0.071083
100	0.898097	0.069396
100.5	0.899189	0.08614
101	0.872499	0.094807
101.5	0.884386	0.087078
102	0.894651	0.078116
102.5	0.894999	0.085968
103	0.89963	0.085364
103.5	0.898114	0.061695
104	0.905571	0.095042
104.5	0.888193	0.077904
105	0.893787	0.074592
105.5	0.889773	0.061111
106	0.899243	0.081027
106.5	0.894792	0.087836
107	0.914661	0.068193
107.5	0.887982	0.071924
108	0.885667	0.076066
108.5	0.903894	0.066391
109	0.928411	0.076008
109.5	0.922944	0.094559
110	0.895528	0.090169
110.5	0.895129	0.082219
111	0.896113	0.064313
111.5	0.879934	0.085112
112	0.90016	0.076189
112.5	0.914802	0.07662
113	0.890745	0.075244
113.5	0.927256	0.081964
114	0.9027	0.081165
114.5	0.922104	0.089099
115	0.891933	0.063183
115.5	0.922689	0.077759
116	0.922411	0.065643
116.5	0.892238	0.059437
117	0.896969	0.072933
117.5	0.919718	0.088159
118	0.901189	0.075734
118.5	0.892013	0.068242
119	0.895976	0.107383
119.5	0.919198	0.071493
120	0.89856	0.048727
120.5	0.906032	0.058343
121	0.921372	0.083294
121.5	0.903248	0.088384
122	0.902392	0.080331
122.5	0.925868	0.075061
123	0.899347	0.069116
123.5	0.928021	0.077779
124	0.911137	0.067328
124.5	0.916754	0.087564
125	0.921503	0.098574
125.5	0.905659	0.071824
126	0.915673	0.08437
126.5	0.912917	0.088907
127	0.911247	0.069408
127.5	0.915364	0.097726
128	0.914122	0.078821
128.5	0.920575	0.085352
129	0.924649	0.053429
129.5	0.921381	0.078882
130	0.933301	0.087582
130.5	0.918397	0.085725
131	0.922048	0.082538
131.5	0.925274	0.069272
132	0.931616	0.071453
132.5	0.937123	0.077577
133	0.932077	0.08914
133.5	0.942017	0.076465
134	0.917344	0.103761
134.5	0.908492	0.066438
135	0.928562	0.074616
135.5	0.917362	0.071909
136	0.924007	0.066892
136.5	0.937727	0.103201
137	0.955891	0.07419
137.5	0.925126	0.079778
138	0.939938	0.061882
138.5	0.938645	0.083556
139	0.950709	0.08376
139.5	0.906302	0.07608
140	0.928465	0.082231
140.5	0.93052	0.06202
141	0.905365	0.064859
141.5	0.928596	0.09444
142	0.957862	0.067319
142.5	0.939884	0.083788
143	0.922402	0.06929
143.5	0.950328	0.085062
144	0.945469	0.077517
144.5	0.920523	0.071782
145	0.922443	0.065125
145.5	0.930967	0.081723
146	0.92061	0.081751
146.5	0.925851	0.089342
147	0.928893	0.076489
147.5	0.964125	0.082832
148	0.921953	0.066396
148.5	0.927017	0.070252
149	0.946082	0.086815
149.5	0.945059	0.092529
150	0.930743	0.085648
150.5	0.939807	0.083646
151	0.943082	0.114717
151.5	0.928117	0.105316
152	0.948055	0.087388
152.5	0.92492	0.084814
153	0.940785	0.094976
153.5	0.955149	0.088309
154	0.937663	0.081817
154.5	0.929512	0.086365
155	0.960441	0.085484
155.5	0.937302	0.096944
156	0.959624	0.085708
156.5	0.941046	0.066028
157	0.948135	0.083216
157.5	0.934798	0.099928
158	0.93698	0.068372
158.5	0.942502	0.0576
159	0.940226	0.095968
159.5	0.936379	0.088027
160	0.918531	0.06933
160.5	0.931703	0.085765
161	0.933542	0.097549
161.5	0.941339	0.101232
162	0.940748	0.067055
162.5	0.919545	0.092433
163	0.938671	0.1087
163.5	0.937044	0.079033
164	0.923362	0.078792
164.5	0.942749	0.095369
165	0.934071	0.072896
165.5	0.940435	0.077549
166	0.945838	0.091395
166.5	0.933715	0.076221
167	0.944323	0.108849
167.5	0.937444	0.067259
168	0.953649	0.085507
168.5	0.957113	0.102158
169	0.950889	0.08649
169.5	0.95302	0.090046
170	0.950119	0.101849
170.5	0.942811	0.083614
171	0.948085	0.063801
171.5	0.948711	0.076976
172	0.950684	0.089176
172.5	0.945397	0.094592
173	0.965022	0.056882
173.5	0.941573	0.070511
174	0.972384	0.073319
174.5	0.942123	0.072057
175	0.933268	0.077944
175.5	0.954335	0.066759
176	0.959346	0.089375
176.5	0.9573	0.095995
177	0.950947	0.083126
177.5	0.953437	0.084082
178	0.968949	0.125901
178.5	0.951853	0.079171
179	0.967206	0.086736
179.5	0.959392	0.084386
180	0.942737	0.07522
180.5	0.947051	0.08826
181	0.944265	0.073712
181.5	0.953853	0.112189
182	0.952507	0.07653
182.5	0.921856	0.093087
183	0.946739	0.08949
183.5	0.96218	0.083205
184	0.969709	0.082743
184.5	0.955103	0.098931
185	0.952137	0.09044
185.5	0.955573	0.067827
186	0.975355	0.118929
186.5	0.933871	0.059945
187	0.979244	0.09025
187.5	0.954929	0.086589
188	0.972917	0.101724
188.5	0.953922	0.101996
189	0.952207	0.097576
189.5	0.954043	0.08236
190	0.94915	0.103285
190.5	0.956443	0.07987
191	0.978986	0.096292
191.5	0.9487	0.105067
192	0.964716	0.074613
192.5	0.982635	0.09327
193	0.961733	0.075968
193.5	0.96125	0.062456
194	0.951996	0.073899
194.5	0.942738	0.074966
195	0.943626	0.067689
195.5	0.935072	0.09601
196	0.94992	0.080939
196.5	0.950079	0.074319
197	0.966339	0.12478
197.5	0.961262	0.085732
198	0.96543	0.088499
198.5	0.949692	0.106548
199	0.952956	0.08468
199.5	0.989162	0.10957
200	0.942862	0.088006
200.5	0.964306	0.088789
201	0.98006	0.106982
201.5	0.952441	0.101034
202	0.940991	0.096195
202.5	0.968743	0.090089
203	0.973525	0.099655
203.5	0.977987	0.107333
204	0.958939	0.096616
204.5	0.948775	0.081238
205	0.962771	0.096907
205.5	0.96089	0.087936
206	0.960834	0.114058
206.5	0.979246	0.093483
207	0.963784	0.096381
207.5	0.974731	0.113367
208	0.987698	0.096616
208.5	0.979766	0.096645
209	0.950472	0.064646
209.5	0.955316	0.089938
210	0.940931	0.075932
210.5	0.979701	0.103818
211	0.958627	0.123668
211.5	0.975378	0.079582
212	0.964324	0.102533
212.5	0.968873	0.09548
213	0.941574	0.104925
213.5	0.967378	0.105169
214	0.947288	0.083995
214.5	0.965314	0.104652
215	0.975317	0.103777
215.5	0.943703	0.097909
216	0.948572	0.092835
216.5	0.960637	0.079368
217	0.955958	0.083466
217.5	0.987652	0.101924
218	0.982624	0.120102
218.5	0.97448	0.115505
219	0.963055	0.072412
219.5	0.970844	0.126418
220	0.944135	0.116599
220.5	0.93469	0.114561
221	0.941291	0.096082
221.5	0.963517	0.115911
222	0.972847	0.086068
222.5	0.973768	0.093964
223	0.952619	0.116403
223.5	0.975753	0.119568
224	0.971316	0.120491
224.5	0.946436	0.104815
225	0.978483	0.123422
225.5	0.937806	0.095432
226	0.967928	0.103159
226.5	0.96959	0.118281
227	0.963456	0.112912
227.5	0.958851	0.123772
228	0.981153	0.13995
228.5	0.942407	0.10267
229	0.972015	0.096085
229.5	0.9686	0.101422
230	0.976382	0.123032
230.5	0.980074	0.119925
231	0.967218	0.122221
231.5	0.993131	0.149289
232	0.969883	0.108458
232.5	0.959236	0.093156
233	0.969781	0.113881
233.5	0.963249	0.103792
234	0.965151	0.079556
234.5	0.984422	0.117368
235	0.986266	0.096183
235.5	0.976391	0.114809
236	0.972957	0.106744
236.5	0.964259	0.094465
237	0.958683	0.091502
237.5	1.00819	0.121786
238	0.994236	0.111468
238.5	0.959646	0.087619
239	0.998828	0.120027
239.5	0.979116	0.131138
240	0.960618	0.101475
240.5	0.969918	0.108357
241	0.984415	0.115665
241.5	0.972751	0.105633
242	0.980827	0.109373
242.5	0.995289	0.104697
243	0.977685	0.10921
243.5	0.947226	0.098557
244	1.01181	0.125844
244.5	0.995051	0.091143
245	1.00605	0.089169
245.5	0.975287	0.094845
246	1.00445	0.119481
246.5	0.991065	0.069179
247	0.985158	0.156849
247.5	0.996478	0.135921
248	0.998806	0.10226
248.5	0.994712	0.095698
249	0.967597	0.126205
249.5	0.986922	0.10689

## Sheet: Fig 3B A-Raf(S214A)+K-Ras
	A-Raf(S214A) + K-Ras(G12V)
time	mean	sd
0	0.99407	0.037614
0.5	0.989463	0.050309
1	0.979152	0.038716
1.5	0.993467	0.041172
2	0.992439	0.032091
2.5	0.984761	0.039587
3	1.00568	0.032448
3.5	1.00323	0.027717
4	1.00342	0.049792
4.5	1.02177	0.035262
5	1.01154	0.024648
5.5	1.01438	0.022043
6	0.999902	0.041905
6.5	1.01094	0.031125
7	0.975824	0.048469
7.5	0.999706	0.048378
8	1.00223	0.032955
8.5	1.01441	0.023281
9	1.00713	0.047116
9.5	0.999816	0.051931
10.5	0.111477	0.077166
11	0.137649	0.086587
11.5	0.144695	0.07403
12	0.151626	0.086499
12.5	0.162158	0.083847
13	0.168013	0.075312
13.5	0.182641	0.078823
14	0.205344	0.082959
14.5	0.194847	0.068616
15	0.219291	0.07711
15.5	0.223047	0.085814
16	0.225739	0.07039
16.5	0.232862	0.075533
17	0.25665	0.085415
17.5	0.256654	0.080325
18	0.272332	0.06884
18.5	0.281866	0.094595
19	0.28672	0.07529
19.5	0.299729	0.074802
20	0.301483	0.08211
20.5	0.334141	0.071361
21	0.326354	0.080704
21.5	0.318171	0.093864
22	0.332069	0.08621
22.5	0.340063	0.088865
23	0.338934	0.083739
23.5	0.36559	0.096739
24	0.363563	0.104861
24.5	0.383889	0.125703
25	0.385832	0.090679
25.5	0.40032	0.103007
26	0.386693	0.090675
26.5	0.411197	0.108167
27	0.404961	0.085142
27.5	0.386489	0.107662
28	0.411676	0.088521
28.5	0.431591	0.094627
29	0.420427	0.1104
29.5	0.453073	0.092828
30	0.442186	0.090737
30.5	0.462354	0.095534
31	0.439855	0.100189
31.5	0.474871	0.108005
32	0.466028	0.099274
32.5	0.465765	0.091058
33	0.48016	0.10845
33.5	0.472091	0.105417
34	0.503094	0.088186
34.5	0.510781	0.096929
35	0.523035	0.092289
35.5	0.478409	0.091261
36	0.501259	0.118961
36.5	0.505783	0.117151
37	0.503923	0.098949
37.5	0.526495	0.102992
38	0.508968	0.09273
38.5	0.515892	0.106972
39	0.541001	0.112506
39.5	0.539238	0.102061
40	0.53144	0.11299
40.5	0.539742	0.09269
41	0.542288	0.10769
41.5	0.549197	0.092755
42	0.555539	0.105064
42.5	0.552841	0.11822
43	0.553141	0.08392
43.5	0.562615	0.110369
44	0.551763	0.094252
44.5	0.56776	0.113645
45	0.562764	0.097109
45.5	0.559031	0.117229
46	0.582262	0.115491
46.5	0.579304	0.098043
47	0.571561	0.120741
47.5	0.572001	0.080562
48	0.58847	0.094566
48.5	0.581044	0.082415
49	0.574342	0.098382
49.5	0.592521	0.116113
50	0.613594	0.094163
50.5	0.594855	0.08939
51	0.611874	0.07953
51.5	0.606788	0.092221
52	0.598047	0.098703
52.5	0.595458	0.120174
53	0.605497	0.099038
53.5	0.615464	0.095825
54	0.617477	0.094278
54.5	0.641326	0.107949
55	0.640928	0.109534
55.5	0.633869	0.124202
56	0.630978	0.112482
56.5	0.648588	0.099071
57	0.64277	0.115127
57.5	0.646041	0.112079
58	0.660915	0.093131
58.5	0.666972	0.080685
59	0.665266	0.106063
59.5	0.677078	0.089312
60	0.674868	0.0854
60.5	0.68696	0.08763
61	0.669595	0.080871
61.5	0.683637	0.080714
62	0.674256	0.089181
62.5	0.658261	0.094967
63	0.669388	0.10196
63.5	0.702353	0.102512
64	0.683949	0.090536
64.5	0.692819	0.09538
65	0.695651	0.091595
65.5	0.701488	0.089757
66	0.704075	0.099084
66.5	0.68778	0.065299
67	0.702128	0.092075
67.5	0.692249	0.092325
68	0.69883	0.09599
68.5	0.699287	0.106284
69	0.695306	0.099028
69.5	0.700348	0.099217
70	0.710052	0.110258
70.5	0.718837	0.098491
71	0.700935	0.113459
71.5	0.730917	0.093359
72	0.729409	0.110011
72.5	0.699786	0.109273
73	0.747694	0.09926
73.5	0.726815	0.110704
74	0.738918	0.123451
74.5	0.719979	0.105072
75	0.735568	0.117159
75.5	0.742447	0.109399
76	0.735511	0.098486
76.5	0.726921	0.096618
77	0.749016	0.092869
77.5	0.742704	0.101268
78	0.740454	0.099054
78.5	0.727874	0.109417
79	0.751118	0.083798
79.5	0.739177	0.092544
80	0.762948	0.080838
80.5	0.734083	0.090644
81	0.7344	0.114918
81.5	0.732512	0.085586
82	0.744892	0.09897
82.5	0.742997	0.107687
83	0.747432	0.098246
83.5	0.750436	0.102486
84	0.76502	0.10068
84.5	0.760543	0.107587
85	0.737041	0.09588
85.5	0.768082	0.11412
86	0.764906	0.094754
86.5	0.769699	0.090583
87	0.752476	0.133315
87.5	0.760133	0.111507
88	0.796281	0.083561
88.5	0.757028	0.083297
89	0.791686	0.094468
89.5	0.789881	0.117076
90	0.755128	0.084719
90.5	0.769928	0.081646
91	0.786394	0.093447
91.5	0.765651	0.091763
92	0.781188	0.068665
92.5	0.799523	0.083296
93	0.785971	0.106107
93.5	0.78211	0.081571
94	0.775828	0.100343
94.5	0.772821	0.098315
95	0.779493	0.071125
95.5	0.777221	0.087836
96	0.786129	0.080276
96.5	0.760231	0.10358
97	0.782201	0.093858
97.5	0.811431	0.094067
98	0.776588	0.115348
98.5	0.777089	0.095494
99	0.783913	0.096165
99.5	0.787113	0.077768
100	0.808496	0.117535
100.5	0.773105	0.138202
101	0.780783	0.127024
101.5	0.780923	0.104517
102	0.790482	0.133
102.5	0.794502	0.108908
103	0.815349	0.088901
103.5	0.812449	0.112646
104	0.808387	0.086091
104.5	0.797583	0.102882
105	0.79287	0.095695
105.5	0.817319	0.091909
106	0.810551	0.098372
106.5	0.825501	0.085459
107	0.834296	0.112679
107.5	0.824183	0.0972
108	0.819393	0.108674
108.5	0.802414	0.120926
109	0.831143	0.098046
109.5	0.816548	0.08468
110	0.828075	0.112543
110.5	0.829451	0.091879
111	0.832111	0.118942
111.5	0.82284	0.081877
112	0.837818	0.108003
112.5	0.810945	0.113276
113	0.83019	0.087105
113.5	0.836739	0.107372
114	0.850544	0.118569
114.5	0.84721	0.092492
115	0.828925	0.08725
115.5	0.841533	0.099882
116	0.838638	0.091449
116.5	0.847431	0.107066
117	0.821037	0.111825
117.5	0.861178	0.099732
118	0.877798	0.089065
118.5	0.841587	0.091336
119	0.842065	0.115146
119.5	0.850396	0.133495
120	0.837514	0.100562
120.5	0.851468	0.102154
121	0.84668	0.094809
121.5	0.844066	0.109171
122	0.839505	0.103848
122.5	0.849902	0.107114
123	0.869117	0.119417
123.5	0.840745	0.111871
124	0.855074	0.101417
124.5	0.852436	0.10111
125	0.861429	0.117896
125.5	0.872845	0.073434
126	0.845513	0.090733
126.5	0.857754	0.108039
127	0.850102	0.088747
127.5	0.839469	0.079169
128	0.871869	0.087422
128.5	0.868691	0.093601
129	0.851504	0.104203
129.5	0.868813	0.090022
130	0.877501	0.107577
130.5	0.860492	0.102556
131	0.85545	0.087777
131.5	0.864246	0.081964
132	0.841014	0.112999
132.5	0.84748	0.095129
133	0.880982	0.084771
133.5	0.875677	0.09346
134	0.876133	0.089934
134.5	0.882229	0.082297
135	0.876679	0.097168
135.5	0.881335	0.089039
136	0.872359	0.090944
136.5	0.877086	0.116271
137	0.871667	0.115016
137.5	0.901598	0.102001
138	0.888389	0.083523
138.5	0.875791	0.077358
139	0.874816	0.090106
139.5	0.887273	0.099937
140	0.871968	0.118768
140.5	0.878026	0.096004
141	0.896368	0.068126
141.5	0.896403	0.081428
142	0.858955	0.105403
142.5	0.898596	0.103515
143	0.872965	0.093366
143.5	0.869356	0.108448
144	0.883554	0.106411
144.5	0.888172	0.090796
145	0.901389	0.077213
145.5	0.902681	0.073887
146	0.894523	0.102435
146.5	0.879127	0.113931
147	0.941323	0.097869
147.5	0.90964	0.120515
148	0.927508	0.095344
148.5	0.92164	0.089195
149	0.916635	0.096195
149.5	0.914688	0.09317
150	0.908174	0.094167
150.5	0.89388	0.103687
151	0.907146	0.10976
151.5	0.918883	0.11726
152	0.915847	0.091617
152.5	0.944596	0.101715
153	0.926567	0.087244
153.5	0.926793	0.091907
154	0.892425	0.092527
154.5	0.925625	0.07936
155	0.904168	0.097658
155.5	0.906812	0.110698
156	0.870939	0.111078
156.5	0.910619	0.103002
157	0.912743	0.098239
157.5	0.916341	0.085906
158	0.904017	0.104364
158.5	0.91937	0.098187
159	0.917512	0.115314
159.5	0.924852	0.128809
160	0.92395	0.098302
160.5	0.913784	0.106377
161	0.920687	0.111535
161.5	0.919861	0.117687
162	0.912893	0.091927
162.5	0.911651	0.116449
163	0.922643	0.09856
163.5	0.901961	0.103157
164	0.916501	0.130625
164.5	0.900402	0.081534
165	0.888723	0.087717
165.5	0.916664	0.113321
166	0.925172	0.104682
166.5	0.8993	0.10771
167	0.913871	0.09289
167.5	0.914834	0.085406
168	0.909139	0.102642
168.5	0.907118	0.105475
169	0.9239	0.116918
169.5	0.90332	0.085259
170	0.920929	0.133678
170.5	0.90725	0.12453
171	0.925625	0.095647
171.5	0.91423	0.102943
172	0.921239	0.107697
172.5	0.914149	0.100303
173	0.914569	0.097091
173.5	0.904051	0.096856
174	0.931818	0.116388
174.5	0.910161	0.101803
175	0.920639	0.074312
175.5	0.917549	0.095026
176	0.918855	0.087729
176.5	0.92047	0.074764
177	0.929	0.104193
177.5	0.944506	0.108787
178	0.931625	0.106396
178.5	0.942314	0.090466
179	0.901426	0.095521
179.5	0.920777	0.099337
180	0.924281	0.135448
180.5	0.935443	0.104208
181	0.91622	0.090875
181.5	0.946022	0.114001
182	0.936695	0.115777
182.5	0.926185	0.102888
183	0.89422	0.089712
183.5	0.918883	0.131224
184	0.924631	0.096571
184.5	0.89368	0.105141
185	0.90668	0.088979
185.5	0.929235	0.107213
186	0.922001	0.120367
186.5	0.916285	0.130119
187	0.922302	0.080877
187.5	0.912961	0.109715
188	0.921796	0.11828
188.5	0.94884	0.08966
189	0.921829	0.090347
189.5	0.926886	0.096818
190	0.928739	0.104034
190.5	0.894198	0.107948
191	0.911932	0.08666
191.5	0.914585	0.117237
192	0.935185	0.06092
192.5	0.938958	0.081514
193	0.920114	0.097996
193.5	0.92263	0.10731
194	0.92203	0.091338
194.5	0.911464	0.080589
195	0.939201	0.112522
195.5	0.914468	0.108231
196	0.922985	0.102285
196.5	0.923642	0.108414
197	0.940404	0.102397
197.5	0.929346	0.076533
198	0.912731	0.073762
198.5	0.930845	0.087021
199	0.913878	0.114629
199.5	0.964722	0.092992
200	0.930626	0.091091
200.5	0.94435	0.07087
201	0.919906	0.061137
201.5	0.946153	0.079023
202	0.943455	0.101604
202.5	0.953791	0.078879
203	0.917269	0.071902
203.5	0.953252	0.079797
204	0.939806	0.085009
204.5	0.926303	0.093533
205	0.946985	0.080096
205.5	0.946218	0.061936
206	0.934158	0.056657
206.5	0.954716	0.080311
207	0.916525	0.079104
207.5	0.946897	0.07331
208	0.936432	0.081484
208.5	0.942923	0.080738
209	0.955931	0.079592
209.5	0.938349	0.076191
210	0.942607	0.088256
210.5	0.930585	0.068871
211	0.955644	0.080526
211.5	0.933548	0.075241
212	0.949128	0.076674
212.5	0.930239	0.067821
213	0.950067	0.086065
213.5	0.959052	0.091355
214	0.927855	0.085433
214.5	0.933887	0.089608
215	0.939467	0.063388
215.5	0.944067	0.091582
216	0.958998	0.094361
216.5	0.965922	0.087004
217	0.938281	0.099226
217.5	0.932847	0.079959
218	0.954012	0.062439
218.5	0.953596	0.092292
219	0.939121	0.09005
219.5	0.937506	0.08994
220	0.950559	0.079847
220.5	0.954878	0.100411
221	0.939831	0.076476
221.5	0.957799	0.088905
222	0.940489	0.076182
222.5	0.965477	0.068019
223	0.931911	0.054302
223.5	0.959805	0.091031
224	0.977012	0.0904
224.5	0.955289	0.071505
225	0.952298	0.06276
225.5	0.973433	0.093973
226	0.950369	0.062612
226.5	0.998247	0.094095
227	0.970559	0.077583
227.5	0.968893	0.064119
228	0.977468	0.082422
228.5	0.969824	0.068624
229	0.998261	0.102803
229.5	0.98385	0.076162
230	0.966138	0.082905
230.5	0.959546	0.074082
231	0.98011	0.076193
231.5	0.965299	0.107724
232	0.979677	0.091715
232.5	0.980614	0.054593
233	0.976984	0.07582
233.5	0.955963	0.103986
234	0.977896	0.079462
234.5	1.00389	0.090552
235	0.968992	0.083151
235.5	0.974761	0.073745
236	0.973085	0.073889
236.5	0.982341	0.071607
237	0.968939	0.109213
237.5	0.974385	0.067874
238	0.961218	0.105829
238.5	0.966295	0.104419
239	0.945976	0.102384
239.5	0.985585	0.122242
240	0.96732	0.101382
240.5	0.972116	0.085763
241	0.975154	0.065872
241.5	0.959026	0.07229
242	0.980275	0.076357
242.5	0.980813	0.070352
243	0.966358	0.088206
243.5	0.963119	0.093209
244	0.992465	0.084831
244.5	0.986891	0.061023
245	0.958234	0.080209
245.5	0.987037	0.093596
246	0.988708	0.098276
246.5	0.990322	0.069205
247	0.970954	0.073631
247.5	1.01624	0.091483
248	1.01413	0.069648
248.5	1.00046	0.063884
249	0.982909	0.083745
249.5	0.973601	0.055774

## Sheet: Fig 3C B-Raf+K-Ras
	B-Raf + K-Ras(G12V)
time	mean	sd
0	0.984416	0.032267
0.5	0.990911	0.031049
1	0.99412	0.022326
1.5	1.00053	0.033892
2	1.0064	0.031105
2.5	1.00462	0.031389
3	1.00557	0.028758
3.5	1.00355	0.019477
4	0.996696	0.027892
4.5	1.00138	0.021688
5	1.00644	0.03131
5.5	1.00148	0.034464
6	1.0067	0.028679
6.5	1.00531	0.021686
7	0.996389	0.025975
7.5	1.00452	0.026677
8	0.996701	0.032425
8.5	0.996487	0.030892
9	1.00946	0.031734
9.5	0.990151	0.030443
10.5	0.183038	0.068281
11	0.213812	0.066582
11.5	0.245804	0.074778
12	0.268793	0.077441
12.5	0.28689	0.087592
13	0.319347	0.089637
13.5	0.327074	0.088113
14	0.348044	0.079632
14.5	0.364344	0.080202
15	0.387761	0.085401
15.5	0.405048	0.090938
16	0.409699	0.08804
16.5	0.427416	0.093152
17	0.427687	0.090619
17.5	0.44564	0.098298
18	0.462447	0.092496
18.5	0.487919	0.084868
19	0.487096	0.082745
19.5	0.495113	0.080579
20	0.511399	0.09013
20.5	0.520605	0.095105
21	0.538745	0.085405
21.5	0.537511	0.077231
22	0.546078	0.072438
22.5	0.556308	0.082279
23	0.585059	0.098182
23.5	0.580198	0.08888
24	0.590795	0.09228
24.5	0.59972	0.082111
25	0.607349	0.079553
25.5	0.604475	0.089494
26	0.612564	0.094335
26.5	0.62749	0.082436
27	0.638152	0.086877
27.5	0.650794	0.090718
28	0.630727	0.082015
28.5	0.654772	0.099089
29	0.654035	0.088302
29.5	0.663038	0.091765
30	0.679002	0.088292
30.5	0.675139	0.088882
31	0.673347	0.085627
31.5	0.684703	0.084639
32	0.69456	0.085353
32.5	0.686662	0.084882
33	0.690467	0.084635
33.5	0.715667	0.086271
34	0.706613	0.091682
34.5	0.71482	0.091973
35	0.719307	0.09996
35.5	0.729626	0.087693
36	0.722331	0.087304
36.5	0.73203	0.103597
37	0.726163	0.086095
37.5	0.743343	0.096709
38	0.742965	0.078888
38.5	0.740326	0.080877
39	0.746421	0.087745
39.5	0.741899	0.08876
40	0.770366	0.091752
40.5	0.755931	0.089771
41	0.76696	0.100421
41.5	0.753516	0.087053
42	0.762699	0.089481
42.5	0.765342	0.091543
43	0.769407	0.091858
43.5	0.779165	0.094505
44	0.774706	0.086339
44.5	0.785968	0.091813
45	0.77757	0.104217
45.5	0.777008	0.089887
46	0.789444	0.104343
46.5	0.781263	0.094074
47	0.785535	0.084443
47.5	0.808502	0.091169
48	0.801697	0.094844
48.5	0.803036	0.093514
49	0.799859	0.094939
49.5	0.804169	0.098284
50	0.805242	0.106434
50.5	0.808433	0.084421
51	0.804155	0.093433
51.5	0.816066	0.096798
52	0.811817	0.10469
52.5	0.81839	0.096234
53	0.819399	0.109097
53.5	0.818137	0.092945
54	0.814733	0.094308
54.5	0.827666	0.10061
55	0.817349	0.097327
55.5	0.821452	0.09362
56	0.82181	0.109286
56.5	0.831494	0.090304
57	0.824522	0.099721
57.5	0.823927	0.085651
58	0.827248	0.0895
58.5	0.821667	0.096198
59	0.833654	0.100925
59.5	0.83042	0.086811
60	0.833701	0.087269
60.5	0.842191	0.091538
61	0.841297	0.09839
61.5	0.840739	0.087673
62	0.843377	0.096866
62.5	0.843843	0.084818
63	0.86201	0.096504
63.5	0.842409	0.098804
64	0.843966	0.081115
64.5	0.850025	0.094657
65	0.856441	0.09937
65.5	0.862577	0.09143
66	0.854877	0.082814
66.5	0.857187	0.095577
67	0.853976	0.080489
67.5	0.861984	0.081178
68	0.85978	0.09364
68.5	0.861174	0.075035
69	0.865794	0.07216
69.5	0.867273	0.082514
70	0.867846	0.078821
70.5	0.860562	0.083191
71	0.874955	0.090292
71.5	0.863973	0.079247
72	0.862869	0.089829
72.5	0.871498	0.085621
73	0.871062	0.079397
73.5	0.872272	0.073845
74	0.881917	0.07904
74.5	0.876047	0.083016
75	0.866068	0.083831
75.5	0.876272	0.0847
76	0.87468	0.086182
76.5	0.874924	0.074756
77	0.869089	0.07981
77.5	0.885922	0.080438
78	0.890289	0.08915
78.5	0.882671	0.098774
79	0.881176	0.086376
79.5	0.888483	0.08797
80	0.897348	0.086693
80.5	0.883834	0.101208
81	0.882091	0.088034
81.5	0.882252	0.066844
82	0.86946	0.079363
82.5	0.877518	0.086353
83	0.898699	0.076518
83.5	0.889577	0.093047
84	0.894359	0.077101
84.5	0.897143	0.081705
85	0.883697	0.084471
85.5	0.887367	0.079537
86	0.891738	0.089511
86.5	0.892746	0.086968
87	0.892802	0.076686
87.5	0.88882	0.08859
88	0.901776	0.091378
88.5	0.88605	0.07457
89	0.901116	0.081545
89.5	0.895631	0.09345
90	0.906124	0.090925
90.5	0.895307	0.084752
91	0.913133	0.081776
91.5	0.897561	0.081601
92	0.914958	0.083422
92.5	0.906143	0.085386
93	0.907673	0.084277
93.5	0.918155	0.087903
94	0.922567	0.092856
94.5	0.916673	0.096025
95	0.908924	0.098074
95.5	0.920423	0.088056
96	0.90411	0.098136
96.5	0.906585	0.088204
97	0.914495	0.098767
97.5	0.928732	0.087481
98	0.916904	0.083496
98.5	0.924046	0.09216
99	0.914334	0.090242
99.5	0.926265	0.092004
100	0.933141	0.094026
100.5	0.929688	0.090719
101	0.927655	0.08078
101.5	0.931743	0.094242
102	0.926239	0.087143
102.5	0.922266	0.083424
103	0.93378	0.094665
103.5	0.933763	0.079154
104	0.943215	0.084324
104.5	0.936027	0.08855
105	0.927205	0.100295
105.5	0.933422	0.095533
106	0.936419	0.086508
106.5	0.933368	0.094088
107	0.93606	0.102802
107.5	0.94174	0.096816
108	0.936875	0.097124
108.5	0.945348	0.101479
109	0.927795	0.095016
109.5	0.942359	0.099854
110	0.944608	0.092939
110.5	0.940398	0.100593
111	0.950484	0.100924
111.5	0.937258	0.100617
112	0.947915	0.092534
112.5	0.9449	0.108969
113	0.936263	0.095222
113.5	0.946272	0.094042
114	0.948372	0.106306
114.5	0.9442	0.097009
115	0.944832	0.092496
115.5	0.950744	0.099105
116	0.949268	0.093096
116.5	0.951472	0.098864
117	0.947912	0.103162
117.5	0.947758	0.097312
118	0.944116	0.102157
118.5	0.953404	0.107164
119	0.947296	0.101751
119.5	0.960141	0.107584
120	0.946948	0.107065
120.5	0.943589	0.101195
121	0.953931	0.102538
121.5	0.950192	0.113402
122	0.950372	0.10066
122.5	0.945804	0.107902
123	0.951541	0.10111
123.5	0.951133	0.092653
124	0.951398	0.0992
124.5	0.957481	0.103118
125	0.957649	0.101581
125.5	0.954499	0.099222
126	0.967201	0.103029
126.5	0.958171	0.097207
127	0.951472	0.093778
127.5	0.945863	0.100359
128	0.96931	0.110859
128.5	0.964373	0.100562
129	0.95723	0.100028
129.5	0.95314	0.097309
130	0.956429	0.109019
130.5	0.950226	0.106724
131	0.951646	0.104656
131.5	0.949905	0.10094
132	0.948921	0.112966
132.5	0.96516	0.106076
133	0.96403	0.10185
133.5	0.970328	0.111616
134	0.970721	0.112351
134.5	0.96408	0.10598
135	0.952836	0.106578
135.5	0.950875	0.102281
136	0.970332	0.092464
136.5	0.96027	0.098053
137	0.958814	0.110413
137.5	0.950398	0.117603
138	0.950353	0.113646
138.5	0.964468	0.101552
139	0.96958	0.108515
139.5	0.956794	0.105484
140	0.970734	0.099532
140.5	0.969144	0.109098
141	0.969454	0.100343
141.5	0.966751	0.103027
142	0.974057	0.116617
142.5	0.956366	0.115263
143	0.971888	0.104837
143.5	0.976367	0.11995
144	0.971821	0.116633
144.5	0.960273	0.113621
145	0.966245	0.11448
145.5	0.962292	0.11653
146	0.963935	0.126719
146.5	0.983057	0.114962
147	0.979752	0.125696
147.5	0.974861	0.12245
148	0.97744	0.119362
148.5	0.970317	0.11605
149	0.986245	0.123075
149.5	0.976482	0.118505
150	0.984231	0.138627
150.5	0.976696	0.114482
151	0.978655	0.122463
151.5	0.968093	0.126666
152	0.976411	0.114205
152.5	0.961694	0.12331
153	0.977031	0.113726
153.5	0.977345	0.126587
154	0.97027	0.130277
154.5	0.971473	0.129524
155	0.974539	0.130249
155.5	0.970512	0.132448
156	0.974179	0.133783
156.5	0.97851	0.137172
157	0.964185	0.139312
157.5	0.976499	0.144116
158	0.966054	0.1359
158.5	0.971489	0.142386
159	0.972535	0.140648
159.5	0.980851	0.145812
160	0.967537	0.14208
160.5	0.973056	0.144646
161	0.981597	0.14254
161.5	0.966028	0.157866
162	0.969149	0.145035
162.5	0.964105	0.164603
163	0.964238	0.150986
163.5	0.980571	0.162044
164	0.973993	0.159204
164.5	0.968645	0.149837
165	0.975511	0.15834
165.5	0.959573	0.150593
166	0.974236	0.169843
166.5	0.963187	0.169162
167	0.982701	0.176431
167.5	0.979463	0.173287
168	0.974026	0.171906
168.5	0.982915	0.167291
169	0.981048	0.168777
169.5	0.974966	0.17374
170	0.974714	0.183268
170.5	0.987047	0.185601
171	0.9712	0.169832
171.5	0.977168	0.182216
172	0.98365	0.18539
172.5	0.976463	0.184325
173	0.979702	0.199588
173.5	0.983399	0.198571
174	0.975494	0.196086
174.5	0.975063	0.181325
175	0.984771	0.18527
175.5	0.984891	0.172804
176	0.985667	0.179688
176.5	0.981128	0.194983
177	0.987902	0.176095
177.5	0.991609	0.182611
178	0.992681	0.168174
178.5	0.98017	0.181668
179	0.999203	0.182252
179.5	0.981868	0.180297
180	0.989379	0.188948
180.5	0.972262	0.189113
181	0.988795	0.191456
181.5	0.993098	0.177779
182	0.982019	0.169993
182.5	0.982026	0.195219
183	0.98794	0.182292
183.5	0.973367	0.177325
184	0.986139	0.191466
184.5	0.98391	0.187298
185	0.986443	0.186618
185.5	0.98337	0.164176
186	0.983549	0.167573
186.5	0.988739	0.176393
187	0.984222	0.162658
187.5	0.986787	0.183269
188	0.974691	0.156406
188.5	0.998237	0.171654
189	0.981818	0.175291
189.5	0.995393	0.182175
190	0.986595	0.166896
190.5	0.992878	0.177417
191	0.986259	0.186763
191.5	0.976278	0.180057
192	0.994124	0.180974
192.5	0.989475	0.171175
193	0.989817	0.183532
193.5	0.982102	0.17893
194	0.987306	0.175507
194.5	0.984162	0.186322
195	0.993654	0.179541
195.5	0.988948	0.174289
196	0.986459	0.173469
196.5	1.0015	0.173148
197	1.00672	0.176382
197.5	0.990538	0.180532
198	0.994611	0.169334
198.5	1.00745	0.162587
199	0.993113	0.166973
199.5	0.991098	0.157894
200	0.988359	0.159226
200.5	0.993984	0.178375
201	0.990174	0.161823
201.5	0.987124	0.179584
202	0.995763	0.16578
202.5	1.00476	0.168741
203	1.00534	0.169239
203.5	1.00274	0.162973
204	1.00228	0.163696
204.5	0.999318	0.164436
205	1.00223	0.172822
205.5	1.0086	0.167622
206	1.0064	0.167359
206.5	1.0047	0.174199
207	0.995248	0.166273
207.5	1.00407	0.155957
208	1.01015	0.171337
208.5	1.00748	0.163112
209	1.01626	0.159903
209.5	1.00135	0.169749
210	1.00257	0.161602
210.5	1.01397	0.154418
211	1.00246	0.166341
211.5	1.01951	0.158527
212	0.996646	0.162286
212.5	1.01179	0.166161
213	1.00206	0.16406
213.5	1.0219	0.166382
214	1.00865	0.154577
214.5	1.00866	0.143203
215	1.02105	0.152544
215.5	1.00625	0.163816
216	1.00177	0.155916
216.5	0.997704	0.1595
217	1.01271	0.146746
217.5	1.00948	0.15509
218	1.01417	0.152963
218.5	1.01901	0.159306
219	1.02248	0.142849
219.5	1.01425	0.144174
220	1.01327	0.136358
220.5	1.00637	0.148534
221	1.01708	0.152387
221.5	1.0117	0.150585
222	1.01949	0.156949
222.5	1.02449	0.157807
223	1.0112	0.148924
223.5	1.01966	0.150438
224	1.01403	0.142783
224.5	1.00926	0.149208
225	1.0154	0.142155
225.5	1.00877	0.15843
226	1.02126	0.151849
226.5	1.01846	0.148722
227	1.02361	0.170507
227.5	1.01793	0.146489
228	1.01225	0.154507
228.5	1.01308	0.157202
229	1.02325	0.143309
229.5	1.01507	0.157807
230	1.03024	0.15858
230.5	1.03149	0.157195
231	1.03013	0.13619
231.5	1.02355	0.150128
232	1.02525	0.159065
232.5	1.0271	0.15909
233	1.02554	0.158829
233.5	1.02572	0.144668
234	1.02501	0.16514
234.5	1.03709	0.154013
235	1.03397	0.152991
235.5	1.02839	0.151214
236	1.00797	0.156711
236.5	1.01943	0.151004
237	1.03521	0.150222
237.5	1.02544	0.161642
238	1.03269	0.152457
238.5	1.03274	0.158276
239	1.02858	0.150511
239.5	1.03274	0.158284
240	1.04092	0.144358
240.5	1.02838	0.158206
241	1.0288	0.170074
241.5	1.02296	0.154054
242	1.02092	0.16497
242.5	1.01897	0.165349
243	1.03241	0.162191
243.5	1.01695	0.161978
244	1.01689	0.15715
244.5	1.03073	0.158322
245	1.01682	0.164779
245.5	1.03487	0.169667
246	1.01193	0.168969
246.5	1.02534	0.163691
247	1.01884	0.178736
247.5	1.01913	0.172093
248	1.00626	0.175688
248.5	1.01821	0.171892
249	1.02933	0.16909
249.5	1.03198	0.169268

## Sheet: Fig 3C B-Raf(S348A)+K-Ras
	B-Raf(S348A) + K-Ras(G12V)
time	mean	sd
0	0.991752	0.037558
0.5	1.01766	0.040606
1	0.983536	0.032042
1.5	0.985186	0.047683
2	1.02109	0.051951
2.5	1.0156	0.030065
3	0.989356	0.040779
3.5	1.01226	0.045213
4	1.01184	0.048466
4.5	1.02112	0.041877
5	1.02109	0.038693
5.5	0.987769	0.037738
6	1.00363	0.041657
6.5	1.00854	0.0386
7	0.997622	0.037487
7.5	1.00851	0.037195
8	0.972878	0.04663
8.5	1.00203	0.05141
9	0.982409	0.034533
9.5	0.964759	0.063261
10.5	0.063617	0.041222
11	0.074059	0.050408
11.5	0.088112	0.048639
12	0.094772	0.054548
12.5	0.107201	0.06796
13	0.107336	0.060902
13.5	0.11713	0.071776
14	0.131663	0.059221
14.5	0.132559	0.067072
15	0.157043	0.087838
15.5	0.148848	0.074131
16	0.151801	0.072515
16.5	0.168945	0.093379
17	0.197652	0.090909
17.5	0.197538	0.101631
18	0.194087	0.091841
18.5	0.212044	0.115062
19	0.221742	0.104668
19.5	0.224856	0.107959
20	0.227781	0.123676
20.5	0.245096	0.122123
21	0.264176	0.118325
21.5	0.264432	0.134897
22	0.26784	0.143612
22.5	0.275878	0.146845
23	0.278474	0.137537
23.5	0.299807	0.137921
24	0.292994	0.144519
24.5	0.302236	0.145953
25	0.315175	0.14713
25.5	0.324124	0.163037
26	0.331962	0.144652
26.5	0.328519	0.154228
27	0.34828	0.159307
27.5	0.363098	0.140178
28	0.348795	0.154017
28.5	0.357915	0.156797
29	0.352937	0.161507
29.5	0.371878	0.167599
30	0.388417	0.173688
30.5	0.384205	0.161213
31	0.391694	0.149633
31.5	0.394408	0.163463
32	0.410198	0.17315
32.5	0.417951	0.185423
33	0.405609	0.16159
33.5	0.415986	0.182318
34	0.42182	0.174776
34.5	0.440229	0.176092
35	0.428818	0.164108
35.5	0.458456	0.18969
36	0.445525	0.187025
36.5	0.467408	0.170426
37	0.457894	0.18958
37.5	0.449997	0.162316
38	0.486421	0.185297
38.5	0.494111	0.1878
39	0.500337	0.18467
39.5	0.50409	0.174927
40	0.489879	0.18911
40.5	0.513144	0.186567
41	0.494869	0.161394
41.5	0.51172	0.17799
42	0.521491	0.177166
42.5	0.52242	0.163592
43	0.525739	0.169938
43.5	0.516875	0.158468
44	0.537279	0.169702
44.5	0.534253	0.180498
45	0.546895	0.166252
45.5	0.540963	0.165224
46	0.543304	0.171804
46.5	0.559495	0.165488
47	0.560338	0.161967
47.5	0.564539	0.163417
48	0.568434	0.191422
48.5	0.567937	0.175908
49	0.570325	0.154393
49.5	0.580198	0.170137
50	0.584779	0.185556
50.5	0.569093	0.161251
51	0.573685	0.167403
51.5	0.574991	0.183872
52	0.582717	0.183218
52.5	0.567872	0.173437
53	0.605815	0.151246
53.5	0.594532	0.18006
54	0.600136	0.179113
54.5	0.58342	0.19714
55	0.602337	0.18071
55.5	0.602564	0.156894
56	0.614878	0.186169
56.5	0.600873	0.152088
57	0.610227	0.161273
57.5	0.614635	0.170836
58	0.628155	0.184216
58.5	0.622215	0.156379
59	0.624213	0.167903
59.5	0.62037	0.159789
60	0.642112	0.165011
60.5	0.613805	0.177093
61	0.647997	0.156153
61.5	0.621026	0.167147
62	0.643437	0.163902
62.5	0.622686	0.161566
63	0.661179	0.168288
63.5	0.638915	0.172878
64	0.658622	0.171814
64.5	0.672072	0.162995
65	0.666341	0.155017
65.5	0.669763	0.15007
66	0.657816	0.148554
66.5	0.66404	0.164854
67	0.68037	0.164621
67.5	0.689443	0.150117
68	0.658265	0.164722
68.5	0.656	0.150907
69	0.677433	0.14326
69.5	0.670954	0.159717
70	0.700541	0.173828
70.5	0.711888	0.150775
71	0.713556	0.178344
71.5	0.687831	0.149219
72	0.691413	0.144568
72.5	0.683684	0.167578
73	0.6969	0.174534
73.5	0.700299	0.158935
74	0.686217	0.149489
74.5	0.704756	0.156092
75	0.694734	0.152599
75.5	0.71206	0.170903
76	0.715238	0.136043
76.5	0.704031	0.151661
77	0.719913	0.135121
77.5	0.722824	0.156018
78	0.720469	0.152039
78.5	0.748918	0.160636
79	0.722213	0.166622
79.5	0.745196	0.169337
80	0.731301	0.158574
80.5	0.740405	0.15865
81	0.740759	0.138322
81.5	0.75192	0.170625
82	0.728928	0.151742
82.5	0.753324	0.141353
83	0.747627	0.149419
83.5	0.759336	0.148448
84	0.760291	0.135205
84.5	0.746859	0.158112
85	0.766317	0.15598
85.5	0.76595	0.146119
86	0.780045	0.169691
86.5	0.754743	0.1316
87	0.777186	0.14335
87.5	0.768194	0.150002
88	0.779578	0.129796
88.5	0.768339	0.148973
89	0.772007	0.147449
89.5	0.781979	0.139378
90	0.772518	0.151016
90.5	0.783149	0.154052
91	0.770969	0.163965
91.5	0.763647	0.121628
92	0.795832	0.136883
92.5	0.788371	0.139056
93	0.797074	0.139359
93.5	0.797752	0.153216
94	0.785011	0.135677
94.5	0.830465	0.169874
95	0.80411	0.139643
95.5	0.807505	0.146353
96	0.819921	0.117809
96.5	0.816642	0.138847
97	0.816866	0.117879
97.5	0.814677	0.155784
98	0.822252	0.14738
98.5	0.818449	0.150007
99	0.841288	0.137415
99.5	0.826708	0.123996
100	0.814878	0.107625
100.5	0.837635	0.131693
101	0.832053	0.129958
101.5	0.819572	0.157928
102	0.817745	0.120035
102.5	0.822126	0.135667
103	0.827934	0.135915
103.5	0.813268	0.130197
104	0.841206	0.120119
104.5	0.838217	0.146305
105	0.843705	0.120509
105.5	0.833662	0.126765
106	0.848945	0.175022
106.5	0.838174	0.121969
107	0.820026	0.12135
107.5	0.867133	0.147873
108	0.823018	0.145867
108.5	0.839524	0.151962
109	0.85175	0.154384
109.5	0.850463	0.139502
110	0.854397	0.156426
110.5	0.86351	0.135809
111	0.858244	0.140884
111.5	0.854656	0.134595
112	0.865643	0.14436
112.5	0.85548	0.159708
113	0.879952	0.135375
113.5	0.871594	0.157165
114	0.868087	0.155983
114.5	0.855393	0.131085
115	0.849632	0.126133
115.5	0.877631	0.123937
116	0.886059	0.128115
116.5	0.867221	0.144574
117	0.864908	0.120091
117.5	0.875494	0.129505
118	0.868161	0.118459
118.5	0.881303	0.135389
119	0.879024	0.10922
119.5	0.864238	0.119644
120	0.866076	0.134112
120.5	0.884131	0.12918
121	0.872885	0.122076
121.5	0.885207	0.127052
122	0.864009	0.103652
122.5	0.875933	0.135444
123	0.852957	0.127776
123.5	0.900844	0.152614
124	0.877461	0.136228
124.5	0.887782	0.115409
125	0.902661	0.115212
125.5	0.875735	0.145589
126	0.889237	0.120204
126.5	0.884259	0.137333
127	0.894252	0.130146
127.5	0.879108	0.128033
128	0.897601	0.121913
128.5	0.888521	0.143716
129	0.898472	0.129303
129.5	0.906849	0.119816
130	0.898944	0.122858
130.5	0.910761	0.117037
131	0.905917	0.123569
131.5	0.918153	0.144016
132	0.898268	0.1008
132.5	0.902238	0.142571
133	0.887815	0.115468
133.5	0.902705	0.135899
134	0.88562	0.139573
134.5	0.893745	0.114621
135	0.904631	0.140928
135.5	0.907955	0.119795
136	0.913015	0.144651
136.5	0.891039	0.140897
137	0.902277	0.147473
137.5	0.89938	0.140568
138	0.910423	0.129689
138.5	0.897416	0.129897
139	0.902713	0.129711
139.5	0.900307	0.143244
140	0.930198	0.129965
140.5	0.889701	0.121406
141	0.926063	0.122114
141.5	0.912448	0.125233
142	0.942311	0.106459
142.5	0.933522	0.135043
143	0.913763	0.126049
143.5	0.923898	0.131495
144	0.922656	0.134065
144.5	0.932281	0.093953
145	0.919265	0.14161
145.5	0.912326	0.129515
146	0.896355	0.112109
146.5	0.889837	0.114921
147	0.906765	0.109423
147.5	0.923419	0.148824
148	0.886836	0.139741
148.5	0.893759	0.130471
149	0.899011	0.114361
149.5	0.936943	0.124913
150	0.918479	0.136412
150.5	0.926826	0.11852
151	0.909399	0.121345
151.5	0.936943	0.129182
152	0.923636	0.118147
152.5	0.922324	0.11978
153	0.926569	0.137976
153.5	0.910726	0.119244
154	0.917184	0.116121
154.5	0.927008	0.140196
155	0.950992	0.121538
155.5	0.945345	0.128538
156	0.948325	0.124109
156.5	0.957253	0.12025
157	0.959855	0.122104
157.5	0.923418	0.108543
158	0.955027	0.145771
158.5	0.953855	0.128513
159	0.952258	0.13821
159.5	0.97108	0.118063
160	0.940362	0.147264
160.5	0.95	0.123689
161	0.939481	0.113204
161.5	0.959136	0.136837
162	0.934966	0.150119
162.5	0.932972	0.131016
163	0.93158	0.129284
163.5	0.926925	0.137306
164	0.923832	0.140992
164.5	0.95565	0.112146
165	0.961736	0.129053
165.5	0.919352	0.130135
166	0.943208	0.116482
166.5	0.926036	0.118921
167	0.932424	0.139717
167.5	0.91347	0.137164
168	0.935339	0.138898
168.5	0.95539	0.14041
169	0.941204	0.106277
169.5	0.951971	0.122579
170	0.969054	0.137176
170.5	0.920132	0.145682
171	0.944477	0.115089
171.5	0.923812	0.153446
172	0.964341	0.106927
172.5	0.963235	0.153142
173	0.942072	0.134315
173.5	0.947289	0.140144
174	0.942803	0.128088
174.5	0.972221	0.150747
175	0.957871	0.140922
175.5	0.94692	0.13758
176	0.948021	0.143158
176.5	0.949087	0.131125
177	0.949056	0.134337
177.5	0.94308	0.137706
178	0.957479	0.149224
178.5	0.974537	0.129386
179	0.961262	0.142022
179.5	0.991833	0.14093
180	0.974767	0.160699
180.5	0.981138	0.108889
181	0.963255	0.163238
181.5	0.970643	0.130545
182	0.981867	0.13831
182.5	0.959892	0.132238
183	0.973791	0.133648
183.5	0.981878	0.130943
184	0.969492	0.122201
184.5	0.970211	0.11284
185	0.977954	0.136078
185.5	0.942325	0.118477
186	0.961165	0.14634
186.5	0.97368	0.125654
187	0.967411	0.128133
187.5	0.961904	0.112961
188	0.960882	0.152307
188.5	0.971182	0.146886
189	0.964772	0.131896
189.5	0.960015	0.131426
190	0.969936	0.131858
190.5	0.965245	0.130376
191	0.96397	0.141415
191.5	0.969707	0.132831
192	0.959276	0.122519
192.5	0.97278	0.136014
193	0.984796	0.136265
193.5	0.962702	0.143306
194	0.970217	0.145641
194.5	0.947747	0.138966
195	0.972185	0.141831
195.5	0.92836	0.145452
196	0.973757	0.109658
196.5	0.946087	0.143217
197	0.945659	0.137616
197.5	0.956629	0.135655
198	0.96472	0.145588
198.5	0.965537	0.154513
199	0.979735	0.133317
199.5	0.932299	0.140506
200	0.966156	0.168487
200.5	0.963305	0.138981
201	0.950474	0.171627
201.5	0.966292	0.154369
202	0.941054	0.150978
202.5	0.947741	0.137491
203	0.953987	0.172137
203.5	0.944574	0.143444
204	0.943914	0.129577
204.5	0.965652	0.158078
205	0.954772	0.165745
205.5	0.965186	0.175419
206	0.966934	0.175309
206.5	0.969259	0.165383
207	0.962692	0.154567
207.5	0.957789	0.179969
208	0.965286	0.173501
208.5	0.985807	0.187885
209	0.959378	0.178755
209.5	0.990424	0.162451
210	0.958707	0.164069
210.5	0.983226	0.175375
211	0.965461	0.178843
211.5	0.957417	0.187543
212	0.96002	0.170213
212.5	0.957344	0.192508
213	0.969106	0.170171
213.5	0.930037	0.172261
214	0.950521	0.175582
214.5	0.980876	0.195484
215	0.959577	0.185235
215.5	0.960487	0.179974
216	0.951433	0.176412
216.5	0.9792	0.189107
217	0.962715	0.184717
217.5	0.988394	0.175244
218	0.948438	0.168327
218.5	0.934388	0.173767
219	0.948804	0.18262
219.5	0.969609	0.18183
220	0.952694	0.155938
220.5	0.952183	0.190086
221	0.947825	0.186437
221.5	0.94828	0.171868
222	0.955043	0.193381
222.5	0.926853	0.18246
223	0.959273	0.174415
223.5	0.942478	0.167354
224	0.932726	0.162403
224.5	0.931935	0.174805
225	0.934967	0.174547
225.5	0.94606	0.197268
226	0.941129	0.182506
226.5	0.936806	0.176046
227	0.924747	0.185785
227.5	0.935	0.205175
228	0.954194	0.169445
228.5	0.92851	0.186981
229	0.944685	0.212291
229.5	0.935778	0.16744
230	0.954136	0.204142
230.5	0.93447	0.174157
231	0.920346	0.176215
231.5	0.954435	0.183221
232	0.933959	0.17261
232.5	0.958638	0.182749
233	0.9286	0.167463
233.5	0.936208	0.180668
234	0.923136	0.161991
234.5	0.943399	0.174793
235	0.932728	0.143856
235.5	0.941179	0.165429
236	0.923796	0.19959
236.5	0.922309	0.177417
237	0.9396	0.176456
237.5	0.973786	0.177591
238	0.955999	0.199047
238.5	0.94217	0.164979
239	0.916053	0.189718
239.5	0.931539	0.202135
240	0.938166	0.172837
240.5	0.946365	0.164746
241	0.952359	0.196302
241.5	0.949885	0.197798
242	0.956275	0.200905
242.5	0.938763	0.179638
243	0.963207	0.192889
243.5	0.942009	0.175049
244	0.964645	0.175458
244.5	0.947436	0.15832
245	0.915481	0.181431
245.5	0.958597	0.194035
246	0.958835	0.19723
246.5	0.948575	0.185291
247	0.991017	0.173803
247.5	0.956996	0.168331
248	0.954506	0.198413
248.5	0.959615	0.179122
249	0.959488	0.189795
249.5	0.960397	0.173682

## Sheet: Fig 3D C-Raf+K-Ras
	C-Raf + K-Ras(G12V)
time	mean	sd
0	0.98308	0.036896
0.5	0.995132	0.04486
1	1.02152	0.035096
1.5	1.01722	0.052261
2	0.992009	0.035247
2.5	1.01293	0.042709
3	0.985042	0.067337
3.5	1.01447	0.040654
4	0.986849	0.050468
4.5	1.01074	0.03868
5	0.985191	0.044618
5.5	0.989637	0.048852
6	1.00836	0.026464
6.5	0.996053	0.026164
7	1.01795	0.042037
7.5	0.999537	0.051
8	1.00879	0.052524
8.5	0.997103	0.030598
9	1.00188	0.0448
9.5	0.977785	0.039656
10.5	0.151811	0.068763
11	0.210605	0.093268
11.5	0.233828	0.081486
12	0.270297	0.072505
12.5	0.30735	0.079283
13	0.335043	0.060783
13.5	0.364968	0.089736
14	0.389269	0.088648
14.5	0.394012	0.085867
15	0.411493	0.090654
15.5	0.436209	0.07626
16	0.454227	0.101605
16.5	0.457765	0.066857
17	0.463996	0.075436
17.5	0.481155	0.090749
18	0.508001	0.074564
18.5	0.538174	0.082067
19	0.535304	0.083427
19.5	0.550942	0.086246
20	0.567457	0.097846
20.5	0.554322	0.099257
21	0.575754	0.07717
21.5	0.586624	0.091969
22	0.583039	0.065824
22.5	0.583629	0.074991
23	0.617502	0.075259
23.5	0.632669	0.058424
24	0.62056	0.083368
24.5	0.608361	0.06065
25	0.630767	0.064709
25.5	0.665129	0.098997
26	0.655407	0.095424
26.5	0.663236	0.091657
27	0.663726	0.087032
27.5	0.659859	0.091198
28	0.671288	0.071923
28.5	0.653595	0.056653
29	0.657037	0.052243
29.5	0.67649	0.063338
30	0.693374	0.069166
30.5	0.701212	0.077561
31	0.69978	0.072509
31.5	0.71482	0.06758
32	0.719432	0.059764
32.5	0.716173	0.08037
33	0.721009	0.096034
33.5	0.718396	0.063652
34	0.733414	0.092183
34.5	0.714934	0.069441
35	0.729904	0.071879
35.5	0.762568	0.056598
36	0.751637	0.067952
36.5	0.739707	0.077211
37	0.733588	0.070124
37.5	0.736434	0.052108
38	0.744682	0.047415
38.5	0.778948	0.06205
39	0.754735	0.057239
39.5	0.78461	0.050729
40	0.744236	0.077778
40.5	0.772936	0.082233
41	0.751283	0.058656
41.5	0.757793	0.091931
42	0.773465	0.074066
42.5	0.782481	0.031299
43	0.785516	0.075131
43.5	0.772101	0.057247
44	0.787291	0.083994
44.5	0.799137	0.09396
45	0.792686	0.085666
45.5	0.780236	0.052393
46	0.805958	0.097947
46.5	0.764811	0.05473
47	0.786912	0.049526
47.5	0.797154	0.062751
48	0.79882	0.077417
48.5	0.816358	0.072449
49	0.824387	0.086838
49.5	0.816084	0.088292
50	0.807006	0.075047
50.5	0.79842	0.063955
51	0.835757	0.107882
51.5	0.815027	0.073114
52	0.809496	0.087007
52.5	0.828541	0.083797
53	0.817416	0.081213
53.5	0.821957	0.079918
54	0.817304	0.07799
54.5	0.826542	0.068313
55	0.813603	0.080968
55.5	0.807138	0.057481
56	0.819	0.066695
56.5	0.826844	0.076736
57	0.824236	0.076942
57.5	0.823644	0.057549
58	0.852781	0.078129
58.5	0.831492	0.064424
59	0.86168	0.076976
59.5	0.818239	0.077002
60	0.829425	0.058978
60.5	0.81836	0.068349
61	0.851867	0.073793
61.5	0.845493	0.088297
62	0.841322	0.061356
62.5	0.835166	0.080461
63	0.859242	0.094539
63.5	0.843998	0.088558
64	0.853995	0.092147
64.5	0.860945	0.063523
65	0.848639	0.0637
65.5	0.840339	0.057981
66	0.832815	0.063451
66.5	0.845641	0.0735
67	0.864342	0.047144
67.5	0.858595	0.071246
68	0.866431	0.076773
68.5	0.835099	0.081365
69	0.873936	0.074029
69.5	0.849771	0.04955
70	0.853391	0.068281
70.5	0.873812	0.083134
71	0.857327	0.070812
71.5	0.848915	0.060273
72	0.87825	0.103521
72.5	0.874978	0.092573
73	0.86946	0.118508
73.5	0.869613	0.087764
74	0.848568	0.086911
74.5	0.874667	0.096598
75	0.872309	0.096401
75.5	0.851856	0.062331
76	0.855729	0.083924
76.5	0.863283	0.075585
77	0.850524	0.081115
77.5	0.858563	0.095661
78	0.848147	0.086979
78.5	0.87779	0.078415
79	0.868705	0.079058
79.5	0.862271	0.074951
80	0.895405	0.078153
80.5	0.876933	0.069473
81	0.864748	0.077434
81.5	0.878681	0.09485
82	0.883539	0.074079
82.5	0.851257	0.075408
83	0.883966	0.084148
83.5	0.88695	0.100708
84	0.885691	0.080198
84.5	0.86769	0.076337
85	0.90965	0.095908
85.5	0.882422	0.073638
86	0.874911	0.091037
86.5	0.870817	0.090023
87	0.887651	0.107831
87.5	0.878992	0.097824
88	0.87109	0.101324
88.5	0.891202	0.087382
89	0.880688	0.084918
89.5	0.875205	0.077361
90	0.876281	0.087907
90.5	0.899918	0.094591
91	0.888152	0.094304
91.5	0.90016	0.107055
92	0.880805	0.108657
92.5	0.890107	0.096882
93	0.858606	0.093164
93.5	0.881244	0.103616
94	0.882108	0.073449
94.5	0.874339	0.078436
95	0.881123	0.09813
95.5	0.89216	0.10987
96	0.892449	0.090222
96.5	0.899361	0.105576
97	0.893405	0.113466
97.5	0.887923	0.109639
98	0.887619	0.109111
98.5	0.880508	0.1242
99	0.922889	0.108244
99.5	0.909799	0.120096
100	0.900262	0.090927
100.5	0.894999	0.109828
101	0.885394	0.093102
101.5	0.907928	0.095947
102	0.924648	0.100008
102.5	0.884541	0.086357
103	0.893886	0.109072
103.5	0.912583	0.091975
104	0.905537	0.109065
104.5	0.900532	0.117231
105	0.908965	0.113564
105.5	0.902093	0.107112
106	0.878878	0.087103
106.5	0.91212	0.105626
107	0.90286	0.093082
107.5	0.880469	0.101456
108	0.907165	0.105593
108.5	0.911602	0.096162
109	0.876484	0.101207
109.5	0.8944	0.105909
110	0.917123	0.116241
110.5	0.911893	0.111677
111	0.897378	0.10048
111.5	0.90741	0.099613
112	0.885965	0.089368
112.5	0.881754	0.090135
113	0.911532	0.112717
113.5	0.916251	0.104078
114	0.916567	0.143423
114.5	0.913237	0.107313
115	0.905339	0.098084
115.5	0.923029	0.144491
116	0.918516	0.136068
116.5	0.891931	0.116556
117	0.915013	0.124598
117.5	0.904547	0.130744
118	0.928456	0.135877
118.5	0.897247	0.116536
119	0.905106	0.132818
119.5	0.897035	0.125619
120	0.903501	0.147476
120.5	0.904887	0.139523
121	0.891626	0.119733
121.5	0.903531	0.149263
122	0.896578	0.148247
122.5	0.910211	0.124501
123	0.88045	0.147224
123.5	0.889268	0.146782
124	0.887086	0.141836
124.5	0.900806	0.160667
125	0.907464	0.150144
125.5	0.909674	0.14005
126	0.924588	0.165874
126.5	0.898937	0.145648
127	0.886617	0.132164
127.5	0.911854	0.152486
128	0.914549	0.139322
128.5	0.898479	0.149183
129	0.904115	0.129888
129.5	0.88904	0.147065
130	0.908154	0.137456
130.5	0.898764	0.150876
131	0.90519	0.133876
131.5	0.898929	0.162091
132	0.89727	0.147869
132.5	0.885729	0.153194
133	0.910428	0.146705
133.5	0.910223	0.15364
134	0.922858	0.170258
134.5	0.923881	0.180621
135	0.928592	0.160129
135.5	0.929056	0.178838
136	0.939824	0.168247
136.5	0.929649	0.172276
137	0.918418	0.158908
137.5	0.918936	0.171137
138	0.923102	0.182032
138.5	0.941669	0.146102
139	0.936251	0.153665
139.5	0.924394	0.147968
140	0.903771	0.148407
140.5	0.92902	0.162832
141	0.928755	0.143033
141.5	0.919093	0.133161
142	0.93731	0.168675
142.5	0.913074	0.150601
143	0.917936	0.158464
143.5	0.931241	0.164339
144	0.92223	0.148495
144.5	0.916386	0.134514
145	0.932445	0.166566
145.5	0.940501	0.185993
146	0.915006	0.15016
146.5	0.922909	0.121829
147	0.91616	0.129654
147.5	0.912386	0.153006
148	0.902672	0.150348
148.5	0.899736	0.133656
149	0.909518	0.130687
149.5	0.933072	0.163209
150	0.932098	0.138506
150.5	0.944733	0.155029
151	0.907499	0.144295
151.5	0.925159	0.174415
152	0.927381	0.159123
152.5	0.906567	0.133479
153	0.929522	0.153645
153.5	0.947739	0.149095
154	0.92821	0.149648
154.5	0.921492	0.129043
155	0.916907	0.129551
155.5	0.95255	0.139332
156	0.917175	0.145835
156.5	0.933815	0.150881
157	0.916005	0.146364
157.5	0.943345	0.175726
158	0.918887	0.157893
158.5	0.890983	0.141208
159	0.928052	0.158815
159.5	0.937724	0.190843
160	0.907441	0.176926
160.5	0.905145	0.14211
161	0.937722	0.171339
161.5	0.935223	0.17537
162	0.917124	0.155667
162.5	0.928961	0.160757
163	0.938333	0.178596
163.5	0.918172	0.146063
164	0.929664	0.164974
164.5	0.903629	0.15701
165	0.928231	0.183454
165.5	0.937958	0.180882
166	0.92756	0.178849
166.5	0.935299	0.166413
167	0.911057	0.198453
167.5	0.904237	0.166505
168	0.907785	0.153784
168.5	0.941899	0.175111
169	0.931832	0.172017
169.5	0.915835	0.178474
170	0.906616	0.176213
170.5	0.921045	0.151856
171	0.913606	0.173282
171.5	0.908289	0.188664
172	0.908698	0.150797
172.5	0.911803	0.158451
173	0.912464	0.164128
173.5	0.94085	0.163338
174	0.914284	0.173059
174.5	0.915424	0.157115
175	0.920985	0.159193
175.5	0.94257	0.188303
176	0.922341	0.192315
176.5	0.90782	0.1649
177	0.923547	0.175885
177.5	0.935026	0.162374
178	0.916054	0.174783
178.5	0.920704	0.174303
179	0.941516	0.1692
179.5	0.921911	0.175169
180	0.934804	0.158855
180.5	0.940516	0.175368
181	0.955011	0.18251
181.5	0.916178	0.163465
182	0.924144	0.166091
182.5	0.941399	0.17292
183	0.937752	0.172906
183.5	0.924333	0.164062
184	0.95101	0.161858
184.5	0.946731	0.169735
185	0.946871	0.160753
185.5	0.950211	0.205337
186	0.932429	0.174281
186.5	0.934849	0.162924
187	0.938005	0.163602
187.5	0.950672	0.17226
188	0.965365	0.176241
188.5	0.952845	0.175904
189	0.957018	0.161488
189.5	0.944508	0.199371
190	0.954784	0.164709
190.5	0.961544	0.175628
191	0.930198	0.15072
191.5	0.945826	0.156331
192	0.940502	0.148254
192.5	0.921112	0.1435
193	0.955019	0.168458
193.5	0.939542	0.169788
194	0.971071	0.166483
194.5	0.960002	0.157941
195	0.918881	0.172237
195.5	0.957399	0.17308
196	0.958299	0.184034
196.5	0.935978	0.170076
197	0.980268	0.17596
197.5	0.926988	0.165828
198	0.956983	0.194255
198.5	0.937207	0.178189
199	0.947718	0.175876
199.5	0.942761	0.139542
200	0.945812	0.161897
200.5	0.93794	0.169286
201	0.96569	0.15341
201.5	0.942652	0.166478
202	0.962677	0.170179
202.5	0.965984	0.160918
203	0.944372	0.168237
203.5	0.942405	0.181921
204	0.941665	0.143598
204.5	0.918052	0.150567
205	0.955011	0.184922
205.5	0.965955	0.15472
206	0.932459	0.148156
206.5	0.950139	0.163376
207	0.942941	0.155532
207.5	0.95737	0.152833
208	0.948401	0.15253
208.5	0.927116	0.164659
209	0.9265	0.172223
209.5	0.937796	0.141255
210	0.93456	0.145145
210.5	0.949768	0.165446
211	0.935899	0.174413
211.5	0.93298	0.166337
212	0.934433	0.146195
212.5	0.941697	0.154563
213	0.942225	0.156879
213.5	0.92375	0.154311
214	0.921036	0.155372
214.5	0.940016	0.142115
215	0.927015	0.156023
215.5	0.968106	0.154629
216	0.932047	0.15382
216.5	0.935199	0.153229
217	0.924997	0.154009
217.5	0.949735	0.133831
218	0.924668	0.144354
218.5	0.935999	0.15422
219	0.921154	0.140974
219.5	0.950372	0.153487
220	0.930601	0.162186
220.5	0.924039	0.149539
221	0.959648	0.18096
221.5	0.934055	0.157969
222	0.939619	0.176786
222.5	0.926201	0.166785
223	0.957565	0.183282
223.5	0.943779	0.18731
224	0.934134	0.169071
224.5	0.924989	0.173953
225	0.913232	0.155624
225.5	0.932168	0.157161
226	0.915381	0.14711
226.5	0.936878	0.174856
227	0.912114	0.154692
227.5	0.946065	0.158745
228	0.938999	0.184455
228.5	0.925863	0.17083
229	0.925057	0.154303
229.5	0.922204	0.19526
230	0.912185	0.167623
230.5	0.930972	0.160599
231	0.924296	0.162686
231.5	0.918332	0.171871
232	0.929909	0.181598
232.5	0.936293	0.165842
233	0.939825	0.172555
233.5	0.895804	0.163269
234	0.918183	0.157235
234.5	0.923306	0.180712
235	0.935245	0.182126
235.5	0.897687	0.169241
236	0.922617	0.168367
236.5	0.912439	0.162115
237	0.918449	0.152815
237.5	0.928268	0.210257
238	0.908528	0.171234
238.5	0.90662	0.188237
239	0.920105	0.196819
239.5	0.916265	0.174312
240	0.913558	0.190681
240.5	0.906135	0.160312
241	0.915848	0.191162
241.5	0.949136	0.19689
242	0.905456	0.169161
242.5	0.912635	0.171916
243	0.917825	0.213091
243.5	0.911769	0.165158
244	0.896687	0.141229
244.5	0.91809	0.155971
245	0.901633	0.168064
245.5	0.905502	0.177983
246	0.924577	0.186013
246.5	0.912921	0.175281
247	0.922497	0.158445
247.5	0.905767	0.186153
248	0.920595	0.193204
248.5	0.913569	0.163316
249	0.921199	0.147561
249.5	0.923884	0.175608

## Sheet: Fig 3D C-Raf(S259A)+K-Ras
	C-Raf(S259A)+K-Ras(G12V)
time	mean	sd
0	0.990569	0.04448
0.5	0.992207	0.046999
1	1.00892	0.036512
1.5	1.0193	0.050363
2	1.00924	0.05257
2.5	1.01461	0.071605
3	0.982026	0.045459
3.5	0.9972	0.041118
4	1.01173	0.064532
4.5	1.01036	0.042739
5	0.985033	0.041099
5.5	1.00627	0.052162
6	1.00248	0.067485
6.5	0.99697	0.039378
7	1.00241	0.041567
7.5	1.00909	0.045086
8	0.973219	0.049634
8.5	1.00537	0.090059
9	0.984593	0.038576
9.5	0.99746	0.037289
10.5	0.039142	0.061381
11	0.043487	0.091896
11.5	0.059312	0.074927
12	0.060716	0.08977
12.5	0.065701	0.084862
13	0.073578	0.087025
13.5	0.064797	0.088403
14	0.079109	0.086414
14.5	0.077902	0.099001
15	0.10439	0.07456
15.5	0.105839	0.094522
16	0.10445	0.111559
16.5	0.118449	0.100918
17	0.122061	0.068477
17.5	0.128312	0.088176
18	0.146884	0.095563
18.5	0.127343	0.101569
19	0.17215	0.080158
19.5	0.150801	0.095147
20	0.15883	0.085157
20.5	0.179087	0.071925
21	0.180501	0.076308
21.5	0.175926	0.086069
22	0.178276	0.137238
22.5	0.198806	0.104291
23	0.190614	0.103736
23.5	0.220389	0.116638
24	0.218629	0.108724
24.5	0.239014	0.091453
25	0.233265	0.127046
25.5	0.241707	0.090142
26	0.249732	0.074721
26.5	0.231694	0.109415
27	0.256233	0.131141
27.5	0.253019	0.130602
28	0.245794	0.130648
28.5	0.263074	0.098206
29	0.276361	0.111343
29.5	0.258973	0.094431
30	0.286032	0.07533
30.5	0.28363	0.105284
31	0.291137	0.110208
31.5	0.310037	0.145009
32	0.3144	0.114145
32.5	0.331742	0.123827
33	0.326755	0.081891
33.5	0.323802	0.107943
34	0.358141	0.138629
34.5	0.332404	0.127364
35	0.327535	0.124635
35.5	0.354455	0.114425
36	0.36257	0.123157
36.5	0.371871	0.106932
37	0.389895	0.094816
37.5	0.363929	0.082704
38	0.3631	0.100128
38.5	0.366078	0.118588
39	0.395288	0.102535
39.5	0.375119	0.099728
40	0.390413	0.09053
40.5	0.393746	0.111454
41	0.403576	0.110632
41.5	0.395281	0.101314
42	0.41629	0.128661
42.5	0.407605	0.143453
43	0.406245	0.123952
43.5	0.42681	0.126952
44	0.420204	0.16323
44.5	0.411588	0.108792
45	0.434662	0.106512
45.5	0.424362	0.13244
46	0.397547	0.164265
46.5	0.418581	0.106204
47	0.437449	0.125428
47.5	0.427702	0.126272
48	0.47327	0.097722
48.5	0.42953	0.122283
49	0.476269	0.107764
49.5	0.451813	0.141697
50	0.468692	0.122279
50.5	0.48509	0.106921
51	0.495655	0.111254
51.5	0.466213	0.125504
52	0.523937	0.124263
52.5	0.470262	0.112248
53	0.488373	0.086621
53.5	0.480981	0.100627
54	0.479428	0.103143
54.5	0.508942	0.133701
55	0.47639	0.129378
55.5	0.521907	0.120211
56	0.499519	0.142
56.5	0.53278	0.114846
57	0.50965	0.085823
57.5	0.537049	0.147905
58	0.528814	0.103591
58.5	0.528133	0.113366
59	0.520898	0.104312
59.5	0.504337	0.117166
60	0.496404	0.127753
60.5	0.541313	0.138283
61	0.523259	0.121674
61.5	0.531797	0.154067
62	0.53048	0.117167
62.5	0.539312	0.126086
63	0.501257	0.113323
63.5	0.549282	0.144994
64	0.528734	0.101906
64.5	0.522574	0.129202
65	0.543201	0.135944
65.5	0.535722	0.136992
66	0.559081	0.14432
66.5	0.561642	0.121851
67	0.560847	0.151995
67.5	0.528804	0.113599
68	0.540141	0.12367
68.5	0.58472	0.114277
69	0.550328	0.111353
69.5	0.560665	0.115939
70	0.569924	0.099235
70.5	0.555253	0.127308
71	0.587763	0.10675
71.5	0.57853	0.118906
72	0.573707	0.108933
72.5	0.586528	0.127756
73	0.573139	0.101774
73.5	0.605819	0.13217
74	0.57527	0.118348
74.5	0.568963	0.124798
75	0.589823	0.133161
75.5	0.597186	0.085351
76	0.57101	0.150028
76.5	0.576092	0.119333
77	0.583368	0.109761
77.5	0.600259	0.125945
78	0.570255	0.116627
78.5	0.591752	0.143405
79	0.617539	0.152777
79.5	0.580284	0.135585
80	0.624	0.11393
80.5	0.595897	0.11624
81	0.615993	0.115921
81.5	0.628064	0.102139
82	0.612609	0.128454
82.5	0.617776	0.12697
83	0.618637	0.114365
83.5	0.615252	0.138763
84	0.606589	0.110732
84.5	0.615555	0.131911
85	0.654926	0.105159
85.5	0.659033	0.144127
86	0.616062	0.117461
86.5	0.657527	0.105004
87	0.663038	0.12439
87.5	0.604667	0.153592
88	0.651727	0.114251
88.5	0.655865	0.150905
89	0.666942	0.138873
89.5	0.654051	0.146626
90	0.650526	0.141515
90.5	0.682831	0.117146
91	0.651628	0.161154
91.5	0.673268	0.103585
92	0.656257	0.161302
92.5	0.680671	0.097497
93	0.649745	0.092745
93.5	0.672689	0.103768
94	0.662806	0.134085
94.5	0.680344	0.123842
95	0.669416	0.129228
95.5	0.697639	0.111871
96	0.694937	0.097963
96.5	0.68628	0.102841
97	0.674143	0.081436
97.5	0.679106	0.103239
98	0.654331	0.090372
98.5	0.696053	0.090818
99	0.684042	0.105196
99.5	0.647395	0.119187
100	0.711431	0.08614
100.5	0.697182	0.119312
101	0.682781	0.110032
101.5	0.659383	0.09234
102	0.670123	0.101663
102.5	0.699034	0.090497
103	0.731982	0.121974
103.5	0.694708	0.080013
104	0.722174	0.114909
104.5	0.667334	0.098114
105	0.698143	0.075624
105.5	0.700678	0.073011
106	0.689575	0.090535
106.5	0.731614	0.081166
107	0.697989	0.078523
107.5	0.694234	0.079511
108	0.706347	0.111832
108.5	0.701686	0.115195
109	0.717912	0.075669
109.5	0.709496	0.10599
110	0.68795	0.083784
110.5	0.715156	0.108204
111	0.730175	0.121215
111.5	0.711292	0.082237
112	0.720499	0.088911
112.5	0.718564	0.120161
113	0.707911	0.120974
113.5	0.72872	0.100263
114	0.727161	0.092551
114.5	0.71068	0.10763
115	0.723367	0.094265
115.5	0.738456	0.140685
116	0.716072	0.126108
116.5	0.727349	0.086947
117	0.732116	0.091673
117.5	0.754075	0.160418
118	0.705774	0.09311
118.5	0.702332	0.110444
119	0.747461	0.111578
119.5	0.711122	0.107979
120	0.705762	0.112683
120.5	0.71125	0.095484
121	0.736877	0.133078
121.5	0.744155	0.104093
122	0.724554	0.076041
122.5	0.704554	0.098434
123	0.738679	0.143209
123.5	0.735134	0.090814
124	0.736796	0.099202
124.5	0.719039	0.081409
125	0.75285	0.12974
125.5	0.739964	0.115765
126	0.716564	0.111158
126.5	0.739786	0.084067
127	0.713662	0.099046
127.5	0.740037	0.096994
128	0.721534	0.100966
128.5	0.738363	0.074928
129	0.720476	0.069757
129.5	0.732144	0.119418
130	0.724906	0.086002
130.5	0.70374	0.084193
131	0.7043	0.089304
131.5	0.686764	0.093516
132	0.726646	0.117542
132.5	0.70301	0.115842
133	0.680876	0.096718
133.5	0.72515	0.104249
134	0.719133	0.109306
134.5	0.73701	0.120429
135	0.72239	0.098095
135.5	0.73146	0.092408
136	0.732342	0.093949
136.5	0.728148	0.098723
137	0.72683	0.11468
137.5	0.717462	0.094015
138	0.745439	0.121794
138.5	0.747441	0.108587
139	0.739085	0.089641
139.5	0.729219	0.087236
140	0.730216	0.12576
140.5	0.751128	0.100339
141	0.7505	0.131681
141.5	0.749914	0.069476
142	0.763072	0.095006
142.5	0.736454	0.098959
143	0.722285	0.128103
143.5	0.769753	0.11555
144	0.769178	0.157036
144.5	0.753126	0.124948
145	0.771229	0.117835
145.5	0.724429	0.11417
146	0.739225	0.104814
146.5	0.728675	0.090899
147	0.75241	0.082471
147.5	0.759771	0.089001
148	0.730505	0.097622
148.5	0.777012	0.100463
149	0.760395	0.120274
149.5	0.717995	0.09019
150	0.750939	0.087961
150.5	0.75319	0.079967
151	0.750061	0.070143
151.5	0.740486	0.094891
152	0.739579	0.09855
152.5	0.733625	0.085163
153	0.784485	0.11072
153.5	0.720138	0.058988
154	0.771075	0.101553
154.5	0.796441	0.092185
155	0.797638	0.128561
155.5	0.795186	0.088629
156	0.764356	0.07089
156.5	0.802411	0.091355
157	0.786122	0.124113
157.5	0.78591	0.106298
158	0.768162	0.074536
158.5	0.778355	0.099094
159	0.80172	0.08373
159.5	0.770695	0.074584
160	0.811398	0.075001
160.5	0.78032	0.130544
161	0.769203	0.103229
161.5	0.737717	0.088206
162	0.789923	0.122846
162.5	0.789126	0.091317
163	0.79489	0.093609
163.5	0.780346	0.078345
164	0.775788	0.095963
164.5	0.791452	0.108974
165	0.772727	0.088507
165.5	0.769848	0.094066
166	0.784963	0.128573
166.5	0.798125	0.111192
167	0.783673	0.10313
167.5	0.787943	0.077027
168	0.777538	0.091603
168.5	0.799857	0.090068
169	0.750729	0.106494
169.5	0.773305	0.073257
170	0.774723	0.144915
170.5	0.78195	0.11916
171	0.794811	0.137428
171.5	0.786574	0.133317
172	0.783162	0.102254
172.5	0.768202	0.116066
173	0.778434	0.106476
173.5	0.800056	0.128238
174	0.779292	0.123986
174.5	0.767208	0.102646
175	0.799183	0.131464
175.5	0.777615	0.136427
176	0.819013	0.141282
176.5	0.798728	0.096987
177	0.792606	0.118029
177.5	0.793153	0.122576
178	0.796115	0.125557
178.5	0.809334	0.140943
179	0.835834	0.151113
179.5	0.823578	0.133866
180	0.764159	0.122729
180.5	0.786536	0.132663
181	0.826196	0.13231
181.5	0.784806	0.121486
182	0.797592	0.130899
182.5	0.79049	0.134411
183	0.771055	0.11121
183.5	0.795157	0.129846
184	0.795618	0.124504
184.5	0.804569	0.161976
185	0.781362	0.148057
185.5	0.776095	0.108481
186	0.775863	0.111338
186.5	0.818494	0.147307
187	0.802857	0.146781
187.5	0.776554	0.137052
188	0.790091	0.157623
188.5	0.798243	0.162106
189	0.798869	0.130382
189.5	0.793657	0.133734
190	0.791852	0.112951
190.5	0.773891	0.123993
191	0.789953	0.110503
191.5	0.758569	0.153449
192	0.781709	0.107111
192.5	0.788204	0.12779
193	0.793241	0.150915
193.5	0.793546	0.137932
194	0.821614	0.091725
194.5	0.80377	0.142014
195	0.787104	0.1457
195.5	0.802641	0.120685
196	0.781172	0.107325
196.5	0.790183	0.149021
197	0.782356	0.161304
197.5	0.800889	0.148203
198	0.842564	0.150833
198.5	0.814485	0.116488
199	0.826369	0.148941
199.5	0.795733	0.114491
200	0.845631	0.132938
200.5	0.829302	0.135371
201	0.814036	0.137811
201.5	0.79844	0.093506
202	0.76179	0.1445
202.5	0.824794	0.151841
203	0.809578	0.131611
203.5	0.832371	0.152841
204	0.827936	0.138276
204.5	0.818383	0.137288
205	0.800071	0.114111
205.5	0.807098	0.14389
206	0.837136	0.1642
206.5	0.847995	0.137614
207	0.847877	0.157848
207.5	0.805967	0.137753
208	0.802615	0.13436
208.5	0.837574	0.114878
209	0.842822	0.12814
209.5	0.824313	0.136066
210	0.835557	0.181766
210.5	0.806066	0.125017
211	0.831327	0.102457
211.5	0.82369	0.106275
212	0.802307	0.123426
212.5	0.817735	0.113764
213	0.827393	0.152997
213.5	0.8253	0.11818
214	0.844986	0.097286
214.5	0.808413	0.116687
215	0.817026	0.091765
215.5	0.801587	0.10969
216	0.802505	0.101565
216.5	0.835216	0.097112
217	0.841791	0.152173
217.5	0.826753	0.127243
218	0.795646	0.138689
218.5	0.821689	0.12634
219	0.852863	0.132709
219.5	0.813678	0.12314
220	0.842598	0.132622
220.5	0.807832	0.086525
221	0.83896	0.100723
221.5	0.876892	0.120812
222	0.785719	0.128892
222.5	0.838432	0.087036
223	0.823606	0.103811
223.5	0.829703	0.110387
224	0.820066	0.124673
224.5	0.801533	0.103232
225	0.832534	0.122633
225.5	0.83296	0.125663
226	0.83166	0.099019
226.5	0.846035	0.116447
227	0.833896	0.124323
227.5	0.803829	0.07875
228	0.840585	0.105607
228.5	0.816103	0.119626
229	0.870217	0.114629
229.5	0.826896	0.102905
230	0.833791	0.124846
230.5	0.836448	0.096162
231	0.839955	0.099562
231.5	0.813999	0.11435
232	0.851356	0.119536
232.5	0.784017	0.10472
233	0.836149	0.132896
233.5	0.826673	0.122538
234	0.873544	0.132947
234.5	0.880348	0.104429
235	0.835395	0.128676
235.5	0.784695	0.12362
236	0.850647	0.123769
236.5	0.863063	0.134001
237	0.82566	0.126656
237.5	0.829294	0.113083
238	0.80908	0.150697
238.5	0.84533	0.11024
239	0.875233	0.143522
239.5	0.840988	0.128851
240	0.827467	0.114264
240.5	0.843725	0.142253
241	0.830606	0.131543
241.5	0.800393	0.094209
242	0.856274	0.138632
242.5	0.875474	0.14308
243	0.843451	0.072735
243.5	0.841274	0.083205
244	0.818347	0.081551
244.5	0.848817	0.083448
245	0.841199	0.072014
245.5	0.838804	0.114371
246	0.862816	0.140797
246.5	0.832154	0.086981
247	0.86167	0.120332
247.5	0.847691	0.118273
248	0.854484	0.103461
248.5	0.838957	0.084771
249	0.842783	0.114277
249.5	0.850589	0.122394

## Sheet: Fig 3E T-half
DA-Raf(wt)	K-Ras(G12V)	DA-Raf(wt)+K-Ras(G12V)	A-Raf(wt)+K-Ras(G12V)	A-Raf(S214A)+K-Ras(G12V)	B-Raf(wt) + K-Ras(G12V)	B-Raf(S348A)+K-Ras(G12V)	C-Raf(wt) + K-Ras(G12V)	C-Raf(S259A)+K-Ras(G12V)
9.58	51.81	36.1	15.54	56.36	14.85	29.91	5.52	16.92
3.74	25.67	25.24	22.61	51.28	16.79	12.96	7.42	68.08
3.35	30.27	27.94	17.13	30.31	13.95	31.59	5.98	29.02
4.47	45.37	39.09	22.2	37.68	11.05	22.32	8.75	20.17
3.97	39.09	33.58	22.53	38.39	13.45	45.6	6.17	52.78
3.99	26.09	46.41	18.93	23.66	9.86	25.55	12.09	38.72
3.81	23.73	26.7	14.9	38.45	7.45	30.68	10.31	46.54
5.81	44.76	41.21	12.18	18.17	16.69	27.67	10.17	24.67
4.7	60.22	22.2	17.18	20.18	8	50.76	10.3	25.16
5.61	31.67		19.22	21.95	14.01	36.35	4.54	32.03
	25.35		9.54		11.47	25.84	7.02
	33.3		11.81		15.46	20.65	12.52
	25.28		15.39		17.73	13.01	16.51
	46.91		12.67		25.51		14.16
					26.36
					11.13
					13.5
					13.21
					8.5
					16.89
					11.67
