# Supplementary material for: DA-Raf synergistically binds to the plasma membrane and Ras to suppress ERK signaling
Source: Life Sci Alliance. 2025 Oct 21;8(12):e202503300. doi: 10.26508/lsa.202503300 (PMC12540644; doi:10.26508/lsa.202503300)
Supplement: Supplementary file 8 [file LSA-2025-03300_SdataF4.2.xlsx]

## Sheet: For Fig4D
DA-Raf(wt)	DA-Raf(K66E)	DA-Raf(R68E)	DA-Raf(K69E)	DA-Raf(K66E/R68E)	DA-Raf(K66E/R68E/K69E)
51.1454	71.41	73.1631	95.6007	93.4009	25.52
65.0001	54.7537	73.1449	84.3252	61.3805	27.2492
96.6157	74.8033	85.5614	84.4065	29.9839	10.3091
92.9135	67.6698	90.6206	52.2204	69.3218	15.5196
91.8889	49.0974	85.9033	37.74	75.1358	12.3308
73.8044	56.6023	91.3297	78.0818	69.4692	13.1657
89.421	82.206	85.9033	77.805	89.5691	55.9743
72.6252	90.8595	98.4466	52.1388	98.389	25.4555
87.6425	77.6666	98.7208	97.2535	98.6264	10.9697
80.315	84.3611	96.4763	38.9911	91.9494	83.9265
90.5477	97.04	86.5524	77.7129	99.2774	39.0626
77.1278	83.6822	89.3913	88.1561	88.0784	56.6811
73.5615	75.4011	94.5907	82.3688	42.1439	47.8482
88.1093	55.4556	98.1291	95.2504	54.912	76.3877
89.7858	76.3092	99.5711	99.6378	75.1586	18.2727
81.9289	85.3629	87.6478	85.6216	56.1644	27.3875
79.2752	74.7557	87.6977	47.114	81.8491	16.6029
89.9281	73.2817	65.9789	25.81	43.9641	13.3844
83.1834	75.8776	75.9348	90.7763	70.7224	18.8401
87.4666	59.9269	94.0847	77.3895	52.3263	41.0886
78.9199	62.1003	99.813	36.5774	92.8404	42.1048
71.0068	70.962	99.9262	51.6427	86.3176	45.3582
90.6912	83.2832	95.3624	75.8841	76.6969	42.6071
76.7521	73.4121	88.4989	64.5106	68.3981	50.2188
61.1866	61.5645	93.5889	56.5433	46.0235	18.009
74.1265	71.1294	97.6963	65.0447	54.068	43.7562
79.0122	83.4622	91.2973	79.5966	82.0114	48.193
72.5007	87.799	98.904	66.1091	60.3749	46.4847
96.2107	70.9396	97.7739	62.3805	71.6846	37.7608
91.4228	55.4249	95.2343	73.5723	64.9608	53.9713
96.7487	90.8951	96.9115	53.4477	52.8897	35.9989
80.5434	83.8441	97.2929	71.3894	58.6141	10.2209
88.3503	89.1955	88.6013	87.4398	71.592	26.3989
92.2428	80.175	85.0511	75.409	83.2039	3.66995
92.997	75.4687	95.0667	42.9057	85.968	3.88982
67.148	74.5395	96.806	51.1909	94.3549	23.4557
66.7992	73.9952	78.0333	37.8409	85.4987	30.0295
55.3015	67.9016	88.2708	60.8803	90.7649	12.1527
80.5732	68.0812	96.806	81.5538	66.7997	20.8909
83.6583	68.1618	99.7551	49.4462	84.7275	20.1268
97.3283		86.9312	87.1403	74.8294	9.66863
95.1367		82.1227	46.0529	73.6534	16.1045
		66.2558	75.7672	81.8682	23.0302
		81.7668	57.0416	73.9818	35.6615
		63.4085		73.6871	33.7127
		57.7351		75.6179	30.1966
		72.3644

## Sheet: For Fig 4F
	time(nsec)	DA-Raf/DOPS	DA-Raf/DOPC
0	0	-731.097	-84.6147
1	0.01	-708.561	-92.9421
2	0.02	-683.989	-78.9196
3	0.03	-681.842	-46.2384
4	0.04	-680.485	-116.009
5	0.05	-585.327	-79.8942
6	0.06	-606.717	-78.8947
7	0.07	-637.348	-136.93
8	0.08	-652.209	-137.353
9	0.09	-668.037	-144.441
10	0.1	-662.722	-124.773
11	0.11	-713.848	-108.495
12	0.12	-703.224	-113.573
13	0.13	-636.375	-140.789
14	0.14	-676.203	-102.907
15	0.15	-744.241	-108.387
16	0.16	-694.285	-118.42
17	0.17	-659.188	-135.941
18	0.18	-722.904	-147.895
19	0.19	-718.085	-110.436
20	0.2	-727.326	-118.543
21	0.21	-673.225	-123.817
22	0.22	-695.454	-141.249
23	0.23	-648.135	-166.738
24	0.24	-682.184	-127.559
25	0.25	-831.116	-163.565
26	0.26	-773.318	-135.555
27	0.27	-753.587	-173.691
28	0.28	-831.304	-134.065
29	0.29	-765.186	-155.678
30	0.3	-809.491	-129.6
31	0.31	-820.471	-189.825
32	0.32	-787.979	-178.11
33	0.33	-770.389	-131.467
34	0.34	-811.072	-185.802
35	0.35	-780.034	-192.499
36	0.36	-726.902	-195.571
37	0.37	-763.684	-189.454
38	0.38	-756.312	-219.954
39	0.39	-755.912	-184.312
40	0.4	-713.018	-204.279
41	0.41	-732.574	-188.316
42	0.42	-733.271	-202.961
43	0.43	-723.585	-210.124
44	0.44	-712.649	-171.081
45	0.45	-788.005	-201.247
46	0.46	-726.877	-215.947
47	0.47	-730.318	-168.333
48	0.48	-709.152	-165.172
49	0.49	-692.413	-144.528
50	0.5	-752.174	-179.568
51	0.51	-762.523	-158.536
52	0.52	-706.296	-168.557
53	0.53	-755.041	-173.686
54	0.54	-672.957	-200.815
55	0.55	-699.762	-233.555
56	0.56	-774.765	-243.79
57	0.57	-799.702	-184.441
58	0.58	-764.215	-169.047
59	0.59	-791.969	-223.51
60	0.6	-814.343	-175.682
61	0.61	-771.512	-206.332
62	0.62	-792.877	-218.795
63	0.63	-775.142	-186.565
64	0.64	-809.415	-214.274
65	0.65	-774.787	-245.29
66	0.66	-836.936	-225.59
67	0.67	-835.593	-208.979
68	0.68	-790.34	-199.905
69	0.69	-745.818	-202.447
70	0.7	-776.079	-196.145
71	0.71	-751.772	-210.892
72	0.72	-722.477	-297.284
73	0.73	-670.031	-247.981
74	0.74	-708.79	-206.995
75	0.75	-765.19	-168.355
76	0.76	-715.073	-232.875
77	0.77	-669.679	-231.648
78	0.78	-628.792	-177.907
79	0.79	-684.887	-202.327
80	0.8	-630.183	-233.327
81	0.81	-677.618	-199.194
82	0.82	-691.609	-152.44
83	0.83	-741.166	-159.24
84	0.84	-740.161	-174.55
85	0.85	-744.318	-176.236
86	0.86	-737.713	-192.934
87	0.87	-675.154	-184.917
88	0.88	-694.053	-173.965
89	0.89	-680.569	-183.247
90	0.9	-727.154	-187.67
91	0.91	-671.256	-189.962
92	0.92	-709.947	-201.648
93	0.93	-708.839	-169.109
94	0.94	-604.16	-177.437
95	0.95	-699.928	-210.072
96	0.96	-677.012	-180.235
97	0.97	-673.747	-189.919
98	0.98	-693.563	-232.879
99	0.99	-749.662	-265.818
100	1	-688.13	-271.2
101	1.01	-712.914	-270.342
102	1.02	-734.111	-264.079
103	1.03	-723.458	-339.046
104	1.04	-667.657	-309.665
105	1.05	-698.12	-319.895
106	1.06	-665.76	-275.771
107	1.07	-699.793	-288.945
108	1.08	-701.306	-308.695
109	1.09	-642.336	-297.752
110	1.1	-654.18	-260.599
111	1.11	-675.685	-257.906
112	1.12	-733.936	-266.721
113	1.13	-715.495	-265.56
114	1.14	-743.452	-261.432
115	1.15	-707.358	-234.578
116	1.16	-714.842	-236.831
117	1.17	-696.695	-200.534
118	1.18	-673.911	-173.897
119	1.19	-723.425	-165.384
120	1.2	-749.84	-196.517
121	1.21	-799.783	-230.113
122	1.22	-817.035	-191.525
123	1.23	-786.965	-144.701
124	1.24	-740.212	-182.098
125	1.25	-762.267	-187.672
126	1.26	-786.675	-156.298
127	1.27	-722.007	-148.525
128	1.28	-741.685	-161.941
129	1.29	-791.196	-148.201
130	1.3	-736.673	-185.272
131	1.31	-775.999	-187.103
132	1.32	-710.781	-171.485
133	1.33	-804.764	-176.044
134	1.34	-773.284	-173.193
135	1.35	-807.414	-148.841
136	1.36	-814.491	-182.597
137	1.37	-851.142	-147.683
138	1.38	-838.747	-167.334
139	1.39	-812.995	-162.324
140	1.4	-801.271	-183.46
141	1.41	-834.164	-125.103
142	1.42	-838.107	-149.232
143	1.43	-797.781	-147.097
144	1.44	-826.4	-121.935
145	1.45	-801.752	-130.229
146	1.46	-886.123	-151.799
147	1.47	-870.403	-141.66
148	1.48	-855.777	-147.92
149	1.49	-887.807	-163.638
150	1.5	-908.058	-156.207
151	1.51	-868.331	-147.354
152	1.52	-867.298	-174.65
153	1.53	-870.672	-191.591
154	1.54	-852.772	-185.873
155	1.55	-871.089	-185.752
156	1.56	-841.018	-150.749
157	1.57	-859.912	-146.003
158	1.58	-896.76	-168.799
159	1.59	-860.462	-138.166
160	1.6	-903.921	-180.712
161	1.61	-804.906	-157.433
162	1.62	-753.775	-183.912
163	1.63	-800.277	-208.311
164	1.64	-756.42	-239.542
165	1.65	-765.102	-210.269
166	1.66	-834.075	-222.139
167	1.67	-793.727	-235.586
168	1.68	-761.01	-231.998
169	1.69	-734.805	-205.363
170	1.7	-761.754	-193.12
171	1.71	-731.528	-203.709
172	1.72	-770.953	-233.308
173	1.73	-742.912	-251.078
174	1.74	-735.753	-243.013
175	1.75	-715.453	-246.094
176	1.76	-738.672	-244.973
177	1.77	-756.192	-242.156
178	1.78	-752.255	-218.061
179	1.79	-759.747	-226.975
180	1.8	-801.313	-224.44
181	1.81	-759.405	-175.878
182	1.82	-803.191	-188.037
183	1.83	-769.95	-218.381
184	1.84	-748.725	-176.713
185	1.85	-693.655	-168.961
186	1.86	-712.99	-202.182
187	1.87	-750.662	-199.391
188	1.88	-631.619	-191.334
189	1.89	-662.436	-162.523
190	1.9	-721.402	-173.279
191	1.91	-660.266	-179.599
192	1.92	-715.671	-158.983
193	1.93	-721.654	-195.476
194	1.94	-710.983	-191.559
195	1.95	-715.543	-187.161
196	1.96	-793.59	-176.506
197	1.97	-798.382	-196.857
198	1.98	-879.062	-138.925
199	1.99	-871.143	-132.253
200	2	-870.978	-155.294
201	2.01	-819.257	-142.665
202	2.02	-815.893	-131.458
203	2.03	-770.439	-102.363
204	2.04	-778.416	-115.719
205	2.05	-747.138	-106.533
206	2.06	-818.114	-115.415
207	2.07	-815.508	-119.306
208	2.08	-764.196	-99.8757
209	2.09	-724.138	-150.402
210	2.1	-700.216	-182.531
211	2.11	-748.745	-188.8
212	2.12	-775.517	-154.349
213	2.13	-732.899	-149.987
214	2.14	-736.297	-162.029
215	2.15	-716.075	-155.332
216	2.16	-838.203	-163.387
217	2.17	-778.347	-154.808
218	2.18	-783.905	-145.896
219	2.19	-792.083	-168.144
220	2.2	-775.54	-165.553
221	2.21	-777.625	-170.324
222	2.22	-738.638	-162.107
223	2.23	-776.185	-179.025
224	2.24	-756.162	-179.808
225	2.25	-798.008	-180.263
226	2.26	-774.204	-212.786
227	2.27	-841.264	-187.265
228	2.28	-769.078	-201.884
229	2.29	-801.131	-190.002
230	2.3	-820.259	-186.304
231	2.31	-697.067	-190.618
232	2.32	-710.275	-170.984
233	2.33	-748.392	-149.336
234	2.34	-753.386	-139.734
235	2.35	-728.201	-135.501
236	2.36	-810.197	-146.442
237	2.37	-878.657	-154.186
238	2.38	-812.233	-143.346
239	2.39	-829.64	-157.777
240	2.4	-771.798	-153.974
241	2.41	-702.886	-185.194
242	2.42	-708.466	-159.481
243	2.43	-668.958	-183.8
244	2.44	-663.571	-167.658
245	2.45	-683.283	-190.155
246	2.46	-672.761	-154.172
247	2.47	-683.494	-181.348
248	2.48	-714.308	-131.335
249	2.49	-676.724	-135.287
250	2.5	-736.737	-128.949
251	2.51	-733.564	-140.471
252	2.52	-714.33	-148.617
253	2.53	-698.976	-177.143
254	2.54	-731.559	-173.21
255	2.55	-757.057	-181.903
256	2.56	-748.249	-160.849
257	2.57	-682.477	-190.032
258	2.58	-711.779	-179.08
259	2.59	-755.801	-194.592
260	2.6	-714.605	-180.692
261	2.61	-704.899	-167.384
262	2.62	-688.918	-148.268
263	2.63	-634.831	-156.081
264	2.64	-721.067	-181.214
265	2.65	-738.881	-189.04
266	2.66	-721.347	-175.766
267	2.67	-711.263	-174.838
268	2.68	-779.797	-171.839
269	2.69	-807.783	-135.071
270	2.7	-776.018	-148.911
271	2.71	-799.833	-159.78
272	2.72	-769.82	-174.478
273	2.73	-782.151	-153.011
274	2.74	-770.141	-183.255
275	2.75	-700.906	-215.209
276	2.76	-698.263	-206.924
277	2.77	-701.612	-167.701
278	2.78	-753.75	-190
279	2.79	-726.201	-204.888
280	2.8	-774.772	-179.527
281	2.81	-719.592	-154.389
282	2.82	-791.508	-117.181
283	2.83	-755.131	-156.68
284	2.84	-768.15	-126.81
285	2.85	-809.003	-120.622
286	2.86	-803.83	-138.902
287	2.87	-780.044	-114.732
288	2.88	-778.378	-115.727
289	2.89	-758.63	-154.179
290	2.9	-787.502	-132.47
291	2.91	-801.654	-152.974
292	2.92	-748.739	-171.292
293	2.93	-755.031	-135.334
294	2.94	-705.949	-128.007
295	2.95	-702.094	-160.893
296	2.96	-817.129	-131.274
297	2.97	-824.1	-134.631
298	2.98	-812.316	-109.981
299	2.99	-781.025	-128.28
300	3	-782.967	-137.251
301	3.01	-841.718	-144.657
302	3.02	-854.039	-164.09
303	3.03	-812.202	-163.972
304	3.04	-841.003	-172.965
305	3.05	-796.599	-163.746
306	3.06	-835.248	-189.607
307	3.07	-899.502	-174.216
308	3.08	-774.927	-161.349
309	3.09	-799.022	-142.559
310	3.1	-797.968	-161.956
311	3.11	-835.991	-171.37
312	3.12	-818.393	-175.92
313	3.13	-794.82	-178.25
314	3.14	-814.841	-167.649
315	3.15	-846.951	-177.823
316	3.16	-878.455	-158.581
317	3.17	-907.534	-152.354
318	3.18	-925.623	-140.173
319	3.19	-907.973	-155.427
320	3.2	-837.52	-156.032
321	3.21	-819.922	-172.589
322	3.22	-847.49	-177.754
323	3.23	-905.543	-173.547
324	3.24	-883.473	-156.803
325	3.25	-912.271	-166.664
326	3.26	-876.64	-164.474
327	3.27	-888.532	-146.804
328	3.28	-855.431	-138.556
329	3.29	-823.256	-147.9
330	3.3	-771.311	-152.199
331	3.31	-822.882	-143.225
332	3.32	-814.471	-158.958
333	3.33	-897.779	-137.674
334	3.34	-857.602	-139.94
335	3.35	-815.907	-138.885
336	3.36	-807.087	-144.511
337	3.37	-807.635	-157.653
338	3.38	-804.674	-150.601
339	3.39	-767.209	-148.105
340	3.4	-801.346	-133.231
341	3.41	-821.598	-136.709
342	3.42	-719.44	-112.96
343	3.43	-767.093	-123.946
344	3.44	-705.886	-104.565
345	3.45	-755.307	-122.051
346	3.46	-699.818	-145.541
347	3.47	-713.273	-150.997
348	3.48	-762.207	-131.666
349	3.49	-735.943	-147.665
350	3.5	-756.311	-141.043
351	3.51	-751.6	-122.737
352	3.52	-749.376	-139.145
353	3.53	-666.906	-143.2
354	3.54	-655.315	-154.304
355	3.55	-674.166	-144.771
356	3.56	-718	-118.899
357	3.57	-746.908	-144.519
358	3.58	-729.272	-159.698
359	3.59	-768.584	-136.005
360	3.6	-748.335	-135.028
361	3.61	-691.948	-156.89
362	3.62	-719.516	-168.494
363	3.63	-717.308	-154.139
364	3.64	-732.854	-107.097
365	3.65	-702.816	-107.145
366	3.66	-748.602	-92.8744
367	3.67	-849.111	-86.9008
368	3.68	-787.361	-100.34
369	3.69	-836.541	-103.293
370	3.7	-812.6	-110.611
371	3.71	-810.642	-114.544
372	3.72	-883.066	-83.1696
373	3.73	-891.192	-117.772
374	3.74	-854.513	-114.395
375	3.75	-808.24	-129.431
376	3.76	-779.076	-130.835
377	3.77	-793.208	-128.678
378	3.78	-795.952	-85.4186
379	3.79	-883.085	-138.453
380	3.8	-905.399	-136.154
381	3.81	-827.812	-85.0172
382	3.82	-869.478	-95.7834
383	3.83	-814.86	-106.88
384	3.84	-820.921	-97.2958
385	3.85	-795.511	-130.852
386	3.86	-877.199	-111.915
387	3.87	-865.997	-122.8
388	3.88	-839.643	-120.924
389	3.89	-843.343	-144.83
390	3.9	-863.09	-140.699
391	3.91	-702.29	-175.587
392	3.92	-805.71	-119.724
393	3.93	-839.2	-133.999
394	3.94	-711.982	-156.821
395	3.95	-766.952	-149.509
396	3.96	-815.889	-148.272
397	3.97	-869.361	-142.673
398	3.98	-735.289	-139.518
399	3.99	-773.445	-110.288
400	4	-748.026	-118.952
401	4.01	-716.569	-104.128
402	4.02	-776.12	-106.692
403	4.03	-787.311	-123.401
404	4.04	-715.937	-115.776
405	4.05	-700.356	-127.531
406	4.06	-764.939	-129.319
407	4.07	-804.848	-114.063
408	4.08	-822.316	-110.271
409	4.09	-813.049	-137.385
410	4.1	-788.122	-114.607
411	4.11	-772.294	-144.432
412	4.12	-820.397	-133.33
413	4.13	-841.645	-144.816
414	4.14	-863.314	-159.757
415	4.15	-834.812	-153.381
416	4.16	-757.806	-127.191
417	4.17	-794.465	-146.447
418	4.18	-878.094	-143.072
419	4.19	-896.574	-151.684
420	4.2	-834.005	-138.968
421	4.21	-905.248	-129.091
422	4.22	-810.24	-146.419
423	4.23	-816.245	-146.071
424	4.24	-783	-143.432
425	4.25	-802.905	-141.083
426	4.26	-702.881	-151.335
427	4.27	-804.881	-114.797
428	4.28	-748.158	-123.495
429	4.29	-786.999	-115.711
430	4.3	-748.189	-135.362
431	4.31	-788.623	-124.912
432	4.32	-851.133	-144.866
433	4.33	-819.662	-117.713
434	4.34	-768.615	-130.84
435	4.35	-834.605	-127.338
436	4.36	-836.551	-109.108
437	4.37	-823.859	-151.462
438	4.38	-838.797	-153.067
439	4.39	-911.034	-129.017
440	4.4	-864.523	-109.503
441	4.41	-847.006	-103.641
442	4.42	-843.258	-46.2431
443	4.43	-864.584	-137.217
444	4.44	-815.54	-130.774
445	4.45	-820.56	-138.615
446	4.46	-790.808	-138.944
447	4.47	-839.059	-130.649
448	4.48	-822.374	-132.029
449	4.49	-878.244	-155.484
450	4.5	-853.026	-126.149
451	4.51	-810.689	-155.173
452	4.52	-893.014	-179.346
453	4.53	-732.246	-139.585
454	4.54	-775.317	-169.244
455	4.55	-834.366	-159.238
456	4.56	-848.431	-144.371
457	4.57	-852.421	-156.709
458	4.58	-863.432	-157.944
459	4.59	-836.57	-166.851
460	4.6	-829.075	-172.279
461	4.61	-872.733	-139.792
462	4.62	-825.774	-182.753
463	4.63	-795.869	-195.587
464	4.64	-893.198	-162.225
465	4.65	-842.892	-170.062
466	4.66	-907.708	-149.672
467	4.67	-842.5	-148.955
468	4.68	-899.358	-127.418
469	4.69	-947.362	-146.996
470	4.7	-891.572	-161.993
471	4.71	-895.388	-154.184
472	4.72	-888.559	-164.128
473	4.73	-838.373	-136.371
474	4.74	-817.104	-128.113
475	4.75	-863.324	-144.142
476	4.76	-807.585	-139.394
477	4.77	-842.775	-143.514
478	4.78	-926.491	-147.299
479	4.79	-899.755	-154.283
480	4.8	-920.306	-134.455
481	4.81	-829.395	-102.797
482	4.82	-832.739	-126.168
483	4.83	-778.25	-128.514
484	4.84	-879.825	-158.32
485	4.85	-930.815	-164.319
486	4.86	-983.08	-169.252
487	4.87	-927.26	-178.18
488	4.88	-916.93	-215.501
489	4.89	-897.686	-178.854
490	4.9	-841.398	-178.109
491	4.91	-833.951	-200.975
492	4.92	-887.637	-179.434
493	4.93	-915.045	-197.891
494	4.94	-862.071	-171.185
495	4.95	-884.903	-177.805
496	4.96	-942.082	-169.32
497	4.97	-946.54	-158.988
498	4.98	-972	-148.636
499	4.99	-954.381	-176.079
500	5	-986.364	-158.025
501	5.01	-996.062	-159.16
502	5.02	-992.254	-183.336
503	5.03	-970.697	-186.119
504	5.04	-874.209	-179.803
505	5.05	-831.124	-158.53
506	5.06	-863.2	-158.961
507	5.07	-857.609	-167.409
508	5.08	-986.192	-176.539
509	5.09	-894.39	-165.726
510	5.1	-868.315	-152.171
511	5.11	-920.238	-188.954
512	5.12	-902.644	-168.987
513	5.13	-904.922	-213.926
514	5.14	-922.39	-205.105
515	5.15	-933.945	-203.778
516	5.16	-956.689	-168.966
517	5.17	-867.146	-134.755
518	5.18	-916.577	-164.922
519	5.19	-861.978	-129.597
520	5.2	-858.352	-129.923
521	5.21	-904.154	-145.662
522	5.22	-864.025	-162.037
523	5.23	-902.966	-158.15
524	5.24	-887.089	-157.382
525	5.25	-907.237	-144.882
526	5.26	-902.237	-150.883
527	5.27	-942.463	-174.585
528	5.28	-927.591	-191.483
529	5.29	-865.535	-237.906
530	5.3	-966.402	-157.402
531	5.31	-906.124	-145.218
532	5.32	-864.264	-174.87
533	5.33	-863.202	-197.709
534	5.34	-938.006	-177.297
535	5.35	-898.516	-150.633
536	5.36	-904.742	-180.769
537	5.37	-825.463	-209.774
538	5.38	-811.762	-206.993
539	5.39	-762.896	-187.599
540	5.4	-723.217	-211.563
541	5.41	-750.897	-199.185
542	5.42	-765.496	-183.302
543	5.43	-744.788	-184.185
544	5.44	-737.938	-242.704
545	5.45	-715.66	-204.403
546	5.46	-715.742	-249.225
547	5.47	-740.289	-250.507
548	5.48	-780.365	-231.423
549	5.49	-796.234	-228.595
550	5.5	-797.651	-224.912
551	5.51	-797.704	-209.271
552	5.52	-902.171	-193.667
553	5.53	-892.43	-207.088
554	5.54	-841.768	-189.989
555	5.55	-892.314	-179.365
556	5.56	-867.978	-187.18
557	5.57	-883.015	-193.001
558	5.58	-904.743	-159.16
559	5.59	-887.747	-191.245
560	5.6	-896.648	-182.368
561	5.61	-884.743	-156.857
562	5.62	-862.792	-198.205
563	5.63	-871.212	-189.325
564	5.64	-876.583	-182.681
565	5.65	-891.339	-150.62
566	5.66	-863.73	-183.235
567	5.67	-851.317	-175.909
568	5.68	-888.779	-151.953
569	5.69	-795.913	-160.506
570	5.7	-810.82	-168.029
571	5.71	-821.839	-201.364
572	5.72	-795.406	-199.106
573	5.73	-738.915	-188.295
574	5.74	-799.917	-170.409
575	5.75	-738.252	-186.545
576	5.76	-808.109	-224.236
577	5.77	-707.027	-217.289
578	5.78	-715.868	-214.316
579	5.79	-674.148	-169.318
580	5.8	-731.196	-163.812
581	5.81	-782.19	-141.914
582	5.82	-766.623	-151.086
583	5.83	-762.965	-153.518
584	5.84	-828.919	-173.137
585	5.85	-841.214	-157.334
586	5.86	-798.864	-216.23
587	5.87	-770.393	-253.634
588	5.88	-721.12	-236.576
589	5.89	-734.246	-221.852
590	5.9	-771.157	-224.457
591	5.91	-755.226	-257
592	5.92	-777.269	-251.299
593	5.93	-808.254	-221.353
594	5.94	-888.98	-198.928
595	5.95	-841.798	-215.697
596	5.96	-847.825	-206.305
597	5.97	-819.781	-208.402
598	5.98	-750.775	-228.476
599	5.99	-819.641	-206.57
600	6	-798.709	-227.231
601	6.01	-783.64	-236.989
602	6.02	-800.561	-189.024
603	6.03	-833.625	-161.916
604	6.04	-845.841	-204.74
605	6.05	-770.739	-206.675
606	6.06	-796.769	-135.811
607	6.07	-803.229	-127.382
608	6.08	-793.84	-153.548
609	6.09	-813.884	-157.429
610	6.1	-810.18	-148.538
611	6.11	-744.688	-133.323
612	6.12	-762.472	-171.776
613	6.13	-762.369	-138.259
614	6.14	-824.279	-155.753
615	6.15	-766.29	-148.73
616	6.16	-777.008	-156.178
617	6.17	-758.081	-186.872
618	6.18	-731.003	-139.552
619	6.19	-790.759	-209.564
620	6.2	-814.658	-174.843
621	6.21	-726.668	-187.127
622	6.22	-723.296	-211.101
623	6.23	-780.543	-211.912
624	6.24	-719.978	-245.87
625	6.25	-787.366	-220.655
626	6.26	-793.308	-225.484
627	6.27	-863.235	-233.066
628	6.28	-837.252	-225.121
629	6.29	-864.986	-206.091
630	6.3	-864.324	-211.499
631	6.31	-834.187	-218.432
632	6.32	-844.131	-256.959
633	6.33	-829.222	-251
634	6.34	-858.321	-265.556
635	6.35	-902.57	-251.17
636	6.36	-815.22	-234.395
637	6.37	-857.786	-222.377
638	6.38	-863.72	-212.474
639	6.39	-871.588	-205.004
640	6.4	-844.008	-221.564
641	6.41	-856.334	-233.711
642	6.42	-866.76	-199.671
643	6.43	-876.251	-225.982
644	6.44	-858.849	-214.599
645	6.45	-884.26	-218.66
646	6.46	-913.163	-208.14
647	6.47	-865.826	-229.274
648	6.48	-909.6	-256.962
649	6.49	-934.372	-225.371
650	6.5	-941.046	-248.858
651	6.51	-910.05	-205.216
652	6.52	-904.488	-224.842
653	6.53	-871.866	-239.636
654	6.54	-944.369	-221.081
655	6.55	-947.682	-271.244
656	6.56	-992.6	-230.727
657	6.57	-976.199	-246.222
658	6.58	-991.101	-236.996
659	6.59	-1014.02	-235.796
660	6.6	-996.525	-236.029
661	6.61	-966.327	-225.422
662	6.62	-1012.84	-240.61
663	6.63	-1008.34	-212.384
664	6.64	-963.095	-210.675
665	6.65	-938.795	-220.515
666	6.66	-1014.53	-204.586
667	6.67	-960.678	-205.026
668	6.68	-943.391	-245.983
669	6.69	-922.831	-244.022
670	6.7	-971.652	-260.694
671	6.71	-957.676	-207.807
672	6.72	-939.832	-246.93
673	6.73	-864.255	-240.044
674	6.74	-842.758	-286.648
675	6.75	-855.867	-258.157
676	6.76	-839.282	-270.188
677	6.77	-885.677	-279.455
678	6.78	-827.878	-276.172
679	6.79	-909.979	-252.257
680	6.8	-834.043	-239.562
681	6.81	-869.864	-245.041
682	6.82	-885.782	-304.705
683	6.83	-844.817	-301.3
684	6.84	-880.025	-279.127
685	6.85	-972.915	-260.102
686	6.86	-909.399	-276.819
687	6.87	-913.589	-251.359
688	6.88	-931.866	-252.467
689	6.89	-858.467	-225.569
690	6.9	-835.241	-224.879
691	6.91	-832.58	-241.188
692	6.92	-884.849	-219.685
693	6.93	-924.832	-222.945
694	6.94	-933.91	-227.819
695	6.95	-875.654	-244.755
696	6.96	-865.725	-239.181
697	6.97	-872.826	-243.23
698	6.98	-908.197	-173.222
699	6.99	-890.118	-181.297
700	7	-917.055	-215.875
701	7.01	-933.93	-239.072
702	7.02	-899.886	-260.485
703	7.03	-887.502	-298.679
704	7.04	-850.81	-302.506
705	7.05	-953.644	-307.39
706	7.06	-934.9	-308.515
707	7.07	-890.128	-279.164
708	7.08	-891.54	-326.8
709	7.09	-899.758	-323.067
710	7.1	-877.058	-321.648
711	7.11	-894.866	-305.612
712	7.12	-935.854	-303.71
713	7.13	-859.788	-310.86
714	7.14	-925.464	-309.946
715	7.15	-930.423	-293.189
716	7.16	-896.7	-281.519
717	7.17	-851.895	-298.526
718	7.18	-906.774	-308.115
719	7.19	-887.089	-312.687
720	7.2	-966.629	-337.022
721	7.21	-880.436	-303.458
722	7.22	-911.877	-317.926
723	7.23	-963.297	-328.548
724	7.24	-941.223	-278.307
725	7.25	-942.029	-289.5
726	7.26	-896.415	-272.283
727	7.27	-905.37	-302.182
728	7.28	-874.241	-308.876
729	7.29	-916.796	-330.187
730	7.3	-877.01	-327.486
731	7.31	-915.476	-272.179
732	7.32	-893.939	-286.021
733	7.33	-979.105	-244.684
734	7.34	-936.184	-303.451
735	7.35	-882.856	-314.02
736	7.36	-832.666	-280.038
737	7.37	-838.085	-308.885
738	7.38	-858.1	-309.041
739	7.39	-796.827	-283.888
740	7.4	-941.819	-308.151
741	7.41	-970.686	-299.607
742	7.42	-887.442	-267.442
743	7.43	-878.896	-258.146
744	7.44	-942.751	-276.412
745	7.45	-960.567	-297.15
746	7.46	-956.82	-284.844
747	7.47	-1013.28	-277.849
748	7.48	-918.806	-274.609
749	7.49	-990.567	-252.049
750	7.5	-933.599	-275.75
751	7.51	-1000.32	-298.507
752	7.52	-925.661	-285.061
753	7.53	-984.758	-267.555
754	7.54	-885.659	-243.19
755	7.55	-1014.02	-236.933
756	7.56	-885.179	-204.454
757	7.57	-927.345	-216.049
758	7.58	-845.497	-205.813
759	7.59	-791.398	-180.072
760	7.6	-750.404	-175.466
761	7.61	-828.869	-231.056
762	7.62	-874.352	-243.003
763	7.63	-936.505	-250.69
764	7.64	-973.7	-181.948
765	7.65	-1077.05	-228.88
766	7.66	-1012.64	-253.255
767	7.67	-927.942	-212.603
768	7.68	-937.272	-233.316
769	7.69	-968.631	-242.857
770	7.7	-963.737	-290.627
771	7.71	-882.165	-256.294
772	7.72	-944.991	-295.156
773	7.73	-1028.74	-307.534
774	7.74	-943.912	-302.805
775	7.75	-883.409	-330.338
776	7.76	-959.223	-328.536
777	7.77	-946.932	-296.377
778	7.78	-933.652	-275.783
779	7.79	-856.956	-301.611
780	7.8	-854.493	-284.134
781	7.81	-981.339	-251.704
782	7.82	-951.437	-250.376
783	7.83	-938.978	-270.182
784	7.84	-930.561	-267.08
785	7.85	-891.652	-266.875
786	7.86	-927.736	-282.556
787	7.87	-907.348	-311.857
788	7.88	-942.91	-293.617
789	7.89	-880.273	-293.662
790	7.9	-860.381	-299.614
791	7.91	-907.014	-334.544
792	7.92	-927.366	-272.613
793	7.93	-928.907	-296.182
794	7.94	-911.625	-290.033
795	7.95	-924.876	-293.806
796	7.96	-937.604	-298.61
797	7.97	-954.009	-289.346
798	7.98	-912.965	-277.124
799	7.99	-919.427	-268.73
800	8	-920.812	-245.52
801	8.01	-921.979	-228.72
802	8.02	-918.034	-266.775
803	8.03	-981.574	-274.932
804	8.04	-1008.42	-260.729
805	8.05	-956.801	-289.726
806	8.06	-958.466	-257.53
807	8.07	-905.34	-279.728
808	8.08	-923.343	-309.204
809	8.09	-851.939	-317.16
810	8.1	-916.206	-297.228
811	8.11	-950.977	-262.69
812	8.12	-944.238	-280.753
813	8.13	-888.997	-259.395
814	8.14	-943.534	-215.478
815	8.15	-909.014	-252.545
816	8.16	-890.284	-258.257
817	8.17	-812.011	-313.873
818	8.18	-905.947	-240.956
819	8.19	-996.057	-266.263
820	8.2	-889.939	-233.041
821	8.21	-983.316	-255.702
822	8.22	-957.77	-245.776
823	8.23	-908.721	-287.697
824	8.24	-870.102	-295.254
825	8.25	-890.218	-326.201
826	8.26	-913.488	-298.544
827	8.27	-986.265	-309.601
828	8.28	-1006.08	-395.633
829	8.29	-980.896	-376.169
830	8.3	-952.832	-337.758
831	8.31	-939.257	-290.506
832	8.32	-950.693	-302.979
833	8.33	-938.411	-315.387
834	8.34	-959.626	-325.791
835	8.35	-937.311	-323.194
836	8.36	-885.662	-345.344
837	8.37	-921.096	-388.88
838	8.38	-1015.7	-419.67
839	8.39	-996.042	-399.736
840	8.4	-1001.64	-414.353
841	8.41	-955.265	-400.766
842	8.42	-974.61	-420.939
843	8.43	-963.915	-386.283
844	8.44	-935.11	-372.222
845	8.45	-1000.79	-363.694
846	8.46	-947.718	-321.263
847	8.47	-903.726	-347.807
848	8.48	-931.986	-329.368
849	8.49	-927.044	-340.543
850	8.5	-946.042	-346.872
851	8.51	-895.953	-348.058
852	8.52	-890.156	-322.392
853	8.53	-843.627	-353.05
854	8.54	-871.778	-389.457
855	8.55	-838.174	-359.772
856	8.56	-804.797	-423.311
857	8.57	-892.369	-388.479
858	8.58	-893.525	-345.711
859	8.59	-822.841	-371.057
860	8.6	-951.553	-394.832
861	8.61	-837.635	-342.482
862	8.62	-880.099	-393.991
863	8.63	-843.175	-369.994
864	8.64	-892.033	-409.069
865	8.65	-862.013	-345.999
866	8.66	-897.64	-367.418
867	8.67	-852.471	-372.835
868	8.68	-901.705	-355.305
869	8.69	-997.645	-407.231
870	8.7	-937.782	-348.274
871	8.71	-955.659	-309.542
872	8.72	-955.355	-325.816
873	8.73	-938.294	-314.522
874	8.74	-932.57	-325.116
875	8.75	-829.457	-345.643
876	8.76	-877.271	-330.713
877	8.77	-842.969	-323.38
878	8.78	-959.495	-315.835
879	8.79	-973.519	-319.622
880	8.8	-946.905	-255.643
881	8.81	-885.97	-285.572
882	8.82	-898.101	-284.212
883	8.83	-938.204	-306.719
884	8.84	-928.885	-283.564
885	8.85	-940.393	-287.287
886	8.86	-885.839	-270.352
887	8.87	-972.449	-310.345
888	8.88	-987.81	-313.819
889	8.89	-939.46	-282.394
890	8.9	-953.649	-324.247
891	8.91	-954.28	-297.597
892	8.92	-932.938	-291.012
893	8.93	-969.032	-343.229
894	8.94	-928.98	-345.879
895	8.95	-923.123	-338.107
896	8.96	-970.631	-400.985
897	8.97	-960.077	-401.37
898	8.98	-933.526	-409.019
899	8.99	-965.316	-408.055
900	9	-949.25	-413.06
901	9.01	-974.578	-376.376
902	9.02	-956.998	-422.37
903	9.03	-948.601	-418.931
904	9.04	-975.78	-406.217
905	9.05	-986.817	-400.873
906	9.06	-984.23	-353.654
907	9.07	-973.434	-425.629
908	9.08	-894.821	-421.53
909	9.09	-927.034	-453.733
910	9.1	-929.085	-394.094
911	9.11	-959.979	-415.802
912	9.12	-940.419	-424.067
913	9.13	-973.218	-431.054
914	9.14	-994.448	-393.371
915	9.15	-967.038	-365.976
916	9.16	-1047.59	-344.607
917	9.17	-1043.58	-364.538
918	9.18	-942.61	-362.518
919	9.19	-969.568	-328.075
920	9.2	-915.806	-319.828
921	9.21	-914.194	-355.906
922	9.22	-879.334	-337.769
923	9.23	-919.606	-311.986
924	9.24	-961.522	-320.157
925	9.25	-865.866	-351.742
926	9.26	-806.959	-315.237
927	9.27	-853.168	-322.187
928	9.28	-924.359	-353.123
929	9.29	-997.214	-327.799
930	9.3	-920.953	-306.851
931	9.31	-977.879	-261.028
932	9.32	-1047.52	-237.876
933	9.33	-988.31	-270.122
934	9.34	-1109.81	-288.098
935	9.35	-994.613	-329.516
936	9.36	-1005.26	-294.613
937	9.37	-958.37	-302.523
938	9.38	-982.269	-331.288
939	9.39	-930.889	-337.1
940	9.4	-941.239	-343.059
941	9.41	-908.218	-326
942	9.42	-951.864	-278.908
943	9.43	-901.306	-311.825
944	9.44	-898.12	-274.433
945	9.45	-894.892	-299.337
946	9.46	-858.459	-318.231
947	9.47	-951.268	-327.656
948	9.48	-856.356	-312.223
949	9.49	-829.447	-290.341
950	9.5	-866.301	-246.886
951	9.51	-860.98	-284.102
952	9.52	-927.661	-289.834
953	9.53	-903.043	-295.12
954	9.54	-905.335	-302.923
955	9.55	-937.888	-311.493
956	9.56	-898.177	-270.38
957	9.57	-910.031	-251.306
958	9.58	-852.971	-275.81
959	9.59	-885.402	-291.282
960	9.6	-904.96	-328.427
961	9.61	-958.762	-273.968
962	9.62	-875.208	-239.958
963	9.63	-869.904	-246.705
964	9.64	-854.562	-264.241
965	9.65	-861.643	-298.128
966	9.66	-930.097	-283.255
967	9.67	-852.731	-256.478
968	9.68	-834.864	-261.786
969	9.69	-900.134	-237.133
970	9.7	-785.28	-228.731
971	9.71	-826.803	-266.003
972	9.72	-857.515	-283.036
973	9.73	-751.477	-295.435
974	9.74	-846.027	-268.302
975	9.75	-765.946	-281.813
976	9.76	-803.588	-324.689
977	9.77	-894.74	-322.896
978	9.78	-841.784	-316.058
979	9.79	-938.453	-325.296
980	9.8	-871.206	-316.445
981	9.81	-880.537	-334.945
982	9.82	-847.721	-335.489
983	9.83	-871.896	-298.481
984	9.84	-803.511	-298.609
985	9.85	-761.424	-295.55
986	9.86	-819.75	-288.803
987	9.87	-878.484	-314.654
988	9.88	-867.175	-273.633
989	9.89	-863.507	-293.352
990	9.9	-814.868	-303.862
991	9.91	-813.897	-274.016
992	9.92	-773.212	-343.531
993	9.93	-802.657	-299.114
994	9.94	-793.635	-310.123
995	9.95	-786.11	-315.407
996	9.96	-752.527	-307.606
997	9.97	-744.457	-309.805
998	9.98	-697.871	-280.633
999	9.99	-786.987	-301.227
1000	10	-683.758	-255.469
1001	10.01	-757.245	-315.391
1002	10.02	-713.053	-275.993
1003	10.03	-799.95	-278.808
1004	10.04	-772.366	-300.269
1005	10.05	-771.353	-295.766
1006	10.06	-789.671	-304.928
1007	10.07	-749.889	-286.824
1008	10.08	-830.388	-286.996
1009	10.09	-831.778	-295.735
1010	10.1	-854.849	-282.754
1011	10.11	-802.408	-284.916
1012	10.12	-771.101	-274.018
1013	10.13	-765.795	-277.678
1014	10.14	-838.095	-233.848
1015	10.15	-803.638	-234.771
1016	10.16	-765.175	-293.834
1017	10.17	-869.146	-283.269
1018	10.18	-850.435	-282.854
1019	10.19	-827.283	-313.839
1020	10.2	-852.769	-306.708
1021	10.21	-804.44	-277.974
1022	10.22	-820.908	-229.655
1023	10.23	-853.319	-253.049
1024	10.24	-764.764	-228.196
1025	10.25	-839.233	-213.948
1026	10.26	-813.264	-250.219
1027	10.27	-852.671	-209.053
1028	10.28	-863.888	-222.301
1029	10.29	-871.132	-230.855
1030	10.3	-871.895	-247.452
1031	10.31	-816.222	-209.964
1032	10.32	-842	-226.352
1033	10.33	-864.749	-227.714
1034	10.34	-776.836	-235.795
1035	10.35	-780.208	-199.931
1036	10.36	-795.808	-212.36
1037	10.37	-781.083	-219.901
1038	10.38	-814.309	-214.443
1039	10.39	-803.381	-207.453
1040	10.4	-771.862	-191.706
1041	10.41	-833.946	-232.584
1042	10.42	-870.955	-230.512
1043	10.43	-830.677	-216.608
1044	10.44	-871.855	-221.994
1045	10.45	-869.646	-227.034
1046	10.46	-819.842	-205.355
1047	10.47	-814.421	-210.843
1048	10.48	-829.522	-197.497
1049	10.49	-685.189	-230.896
1050	10.5	-785.545	-208.065
1051	10.51	-842.625	-222.892
1052	10.52	-879.583	-216.204
1053	10.53	-842.181	-203.619
1054	10.54	-872.519	-165.129
1055	10.55	-837.682	-178.149
1056	10.56	-860.478	-240.266
1057	10.57	-806.173	-289.683
1058	10.58	-814.035	-249.188
1059	10.59	-870.792	-279.941
1060	10.6	-730.61	-268.359
1061	10.61	-851.735	-276.666
1062	10.62	-868.425	-273.363
1063	10.63	-796.223	-275.285
1064	10.64	-816.465	-262.482
1065	10.65	-852.767	-223.088
1066	10.66	-902.065	-257.613
1067	10.67	-939.599	-269.92
1068	10.68	-980.709	-260.323
1069	10.69	-901.903	-245.686
1070	10.7	-846.057	-273.422
1071	10.71	-811.657	-279.418
1072	10.72	-876.244	-252.516
1073	10.73	-930.01	-271.175
1074	10.74	-881.254	-265.207
1075	10.75	-896.678	-285.852
1076	10.76	-831.074	-247.089
1077	10.77	-767.054	-261.184
1078	10.78	-839.78	-281.6
1079	10.79	-878.864	-222.638
1080	10.8	-793.657	-219.637
1081	10.81	-849.031	-233.682
1082	10.82	-794.769	-265.078
1083	10.83	-847.176	-241.576
1084	10.84	-815.777	-274.748
1085	10.85	-794.343	-231.82
1086	10.86	-834.26	-224.596
1087	10.87	-794.099	-226.372
1088	10.88	-786.939	-260.411
1089	10.89	-799.591	-260.949
1090	10.9	-806.526	-221.056
1091	10.91	-818.742	-246.994
1092	10.92	-739.252	-219.169
1093	10.93	-762.705	-217.862
1094	10.94	-730.812	-209.062
1095	10.95	-712.506	-251.655
1096	10.96	-748.213	-262.822
1097	10.97	-667.766	-257.146
1098	10.98	-734.736	-293.977
1099	10.99	-667.429	-260.089
1100	11	-607.582	-257.014
1101	11.01	-672.998	-256.52
1102	11.02	-656.216	-283.768
1103	11.03	-704.125	-322.536
1104	11.04	-745.946	-317.049
1105	11.05	-751.065	-340.68
1106	11.06	-804.769	-380.723
1107	11.07	-795.391	-402.285
1108	11.08	-762.869	-367.954
1109	11.09	-826.714	-342.236
1110	11.1	-763.177	-295.711
1111	11.11	-797.272	-271.394
1112	11.12	-772.757	-262.873
1113	11.13	-763.823	-287.244
1114	11.14	-734.765	-296.647
1115	11.15	-757.723	-294.943
1116	11.16	-704.406	-278.261
1117	11.17	-771.528	-278.988
1118	11.18	-730.239	-299.316
1119	11.19	-759.881	-303.82
1120	11.2	-678.637	-279.905
1121	11.21	-680.099	-327.396
1122	11.22	-692.359	-279.813
1123	11.23	-728.553	-300.192
1124	11.24	-723.592	-285.509
1125	11.25	-726.511	-293.357
1126	11.26	-653.521	-276.927
1127	11.27	-674.754	-278.236
1128	11.28	-622.75	-280.16
1129	11.29	-680.758	-266.957
1130	11.3	-676.223	-247.501
1131	11.31	-696.135	-260.521
1132	11.32	-759.766	-216.604
1133	11.33	-799.707	-263.581
1134	11.34	-734.982	-300.375
1135	11.35	-756.007	-291.708
1136	11.36	-745.349	-345.446
1137	11.37	-801.342	-314.163
1138	11.38	-812.2	-303.435
1139	11.39	-854.507	-267.406
1140	11.4	-936.007	-240.497
1141	11.41	-916.796	-245.601
1142	11.42	-902.178	-263.863
1143	11.43	-915.964	-259.178
1144	11.44	-850.615	-248.842
1145	11.45	-791.719	-276.89
1146	11.46	-909.841	-271.309
1147	11.47	-827.512	-331.987
1148	11.48	-856.872	-313.143
1149	11.49	-846.27	-312.495
1150	11.5	-845.779	-310.336
1151	11.51	-924.673	-319.123
1152	11.52	-920.756	-329.944
1153	11.53	-899.701	-284.8
1154	11.54	-920.298	-279.741
1155	11.55	-913.46	-247.851
1156	11.56	-969.511	-284.438
1157	11.57	-958.254	-295.798
1158	11.58	-914.865	-253.741
1159	11.59	-947.785	-253.726
1160	11.6	-930.433	-272.442
1161	11.61	-932.678	-252.675
1162	11.62	-999.995	-281.975
1163	11.63	-936.104	-248.93
1164	11.64	-936.769	-291.422
1165	11.65	-871.271	-257.72
1166	11.66	-929.73	-313.959
1167	11.67	-946.996	-275.325
1168	11.68	-922.029	-292.535
1169	11.69	-881.077	-227.43
1170	11.7	-946.369	-233.534
1171	11.71	-950.958	-253.454
1172	11.72	-881.285	-251.938
1173	11.73	-866.768	-232.326
1174	11.74	-921.375	-196.828
1175	11.75	-910.067	-229.366
1176	11.76	-874.761	-259.324
1177	11.77	-885.452	-222.54
1178	11.78	-969.167	-263.043
1179	11.79	-974.325	-228.682
1180	11.8	-964.667	-290.047
1181	11.81	-882.729	-247.917
1182	11.82	-925.367	-262.584
1183	11.83	-911.462	-245.498
1184	11.84	-880.108	-244.629
1185	11.85	-932.188	-250.193
1186	11.86	-1002.38	-256.065
1187	11.87	-961.838	-246.405
1188	11.88	-1031.01	-223.172
1189	11.89	-939.565	-278.736
1190	11.9	-963.602	-248.504
1191	11.91	-989.832	-268.304
1192	11.92	-971.813	-263.924
1193	11.93	-984.887	-244.165
1194	11.94	-958.77	-279.469
1195	11.95	-994.018	-219.85
1196	11.96	-999.56	-252.418
1197	11.97	-983.292	-251.316
1198	11.98	-1063.83	-262.051
1199	11.99	-967.905	-265.525
1200	12	-916.769	-273.341
1201	12.01	-942.232	-312.052
1202	12.02	-1016.75	-248.715
1203	12.03	-1040.1	-240.856
1204	12.04	-977.033	-252.987
1205	12.05	-927.709	-253.63
1206	12.06	-940.064	-207.449
1207	12.07	-945.332	-190.645
1208	12.08	-918.213	-164.986
1209	12.09	-973.533	-214.36
1210	12.1	-997.054	-239.881
1211	12.11	-919.098	-234.983
1212	12.12	-937.521	-221.025
1213	12.13	-922.962	-261.351
1214	12.14	-1006.24	-212.571
1215	12.15	-954.645	-237.22
1216	12.16	-892.241	-248.684
1217	12.17	-918.712	-250.879
1218	12.18	-962.431	-281.339
1219	12.19	-984.42	-257.747
1220	12.2	-931.246	-259.188
1221	12.21	-967.7	-249.998
1222	12.22	-1026.11	-276.784
1223	12.23	-938.338	-273.731
1224	12.24	-945.455	-224.786
1225	12.25	-942.125	-260.538
1226	12.26	-884.477	-200.766
1227	12.27	-971.303	-238.851
1228	12.28	-954.562	-276.365
1229	12.29	-917.871	-250.814
1230	12.3	-946.139	-349.726
1231	12.31	-916.826	-332.365
1232	12.32	-947.614	-327.7
1233	12.33	-941.365	-342.361
1234	12.34	-958.859	-332.99
1235	12.35	-948.183	-312.867
1236	12.36	-931.29	-274.766
1237	12.37	-976.649	-278.862
1238	12.38	-958.231	-310.643
1239	12.39	-1058.84	-298.531
1240	12.4	-952.047	-323.358
1241	12.41	-1004.54	-276.83
1242	12.42	-1011.45	-294.255
1243	12.43	-982.088	-284.203
1244	12.44	-966.054	-285.131
1245	12.45	-1004.89	-286.188
1246	12.46	-961.304	-256.893
1247	12.47	-1007.22	-259.587
1248	12.48	-995.352	-315.146
1249	12.49	-1003.8	-309.645
1250	12.5	-973.423	-311.685
1251	12.51	-975.189	-303.472
1252	12.52	-995.875	-268.549
1253	12.53	-939.073	-309.031
1254	12.54	-986.725	-320.862
1255	12.55	-975.575	-336.165
1256	12.56	-901.544	-334.268
1257	12.57	-959.433	-312.813
1258	12.58	-998.529	-333.759
1259	12.59	-981.985	-327.863
1260	12.6	-993.6	-313.012
1261	12.61	-1032.88	-346.312
1262	12.62	-982.675	-298.661
1263	12.63	-1004.34	-302.682
1264	12.64	-1003.48	-328.855
1265	12.65	-957.747	-325.717
1266	12.66	-964.486	-308.144
1267	12.67	-984.851	-315.183
1268	12.68	-1006.54	-341.955
1269	12.69	-991.309	-344.729
1270	12.7	-1018.43	-306.293
1271	12.71	-974.994	-361.897
1272	12.72	-987.331	-373.042
1273	12.73	-967.021	-394.387
1274	12.74	-932.454	-360.822
1275	12.75	-965.312	-346.462
1276	12.76	-1031.85	-375.191
1277	12.77	-988.58	-318.744
1278	12.78	-1055.48	-353.679
1279	12.79	-958.302	-361.442
1280	12.8	-963.534	-365.066
1281	12.81	-980.322	-394.403
1282	12.82	-956.348	-370.504
1283	12.83	-947.592	-344.95
1284	12.84	-911.453	-342.457
1285	12.85	-914.671	-326.429
1286	12.86	-952.921	-378.319
1287	12.87	-918.703	-355.958
1288	12.88	-988.051	-329.414
1289	12.89	-1002.89	-358.029
1290	12.9	-898.592	-375.882
1291	12.91	-892.733	-369.887
1292	12.92	-856.166	-388.078
1293	12.93	-890.254	-398.047
1294	12.94	-900.138	-369.675
1295	12.95	-870.537	-360.806
1296	12.96	-903.472	-328.982
1297	12.97	-941.311	-388.322
1298	12.98	-948.827	-343.407
1299	12.99	-986.037	-364.738
1300	13	-948.547	-396.263
1301	13.01	-922.659	-417.817
1302	13.02	-887.221	-394.597
1303	13.03	-913.872	-438.74
1304	13.04	-920.271	-396.161
1305	13.05	-912.318	-386.019
1306	13.06	-940.716	-337.538
1307	13.07	-942.912	-339.655
1308	13.08	-941.959	-375.565
1309	13.09	-930.015	-373.541
1310	13.1	-944.775	-309.376
1311	13.11	-945.114	-301.918
1312	13.12	-919.074	-337.669
1313	13.13	-942.211	-359.275
1314	13.14	-904.036	-323.459
1315	13.15	-897.198	-366.86
1316	13.16	-894.098	-367.519
1317	13.17	-990.517	-361.251
1318	13.18	-910.378	-371.466
1319	13.19	-937.405	-358.125
1320	13.2	-937.192	-350.787
1321	13.21	-949.577	-344.09
1322	13.22	-943.415	-357.286
1323	13.23	-855.833	-341.807
1324	13.24	-856.388	-356.861
1325	13.25	-882.355	-414.861
1326	13.26	-877.089	-355.706
1327	13.27	-931.577	-344.492
1328	13.28	-852.907	-342.275
1329	13.29	-906.308	-313.937
1330	13.3	-886.567	-334.531
1331	13.31	-928.667	-391.433
1332	13.32	-910.213	-331.886
1333	13.33	-953.875	-351.462
1334	13.34	-891.186	-347.904
1335	13.35	-857.231	-318.56
1336	13.36	-900.977	-338.352
1337	13.37	-932.357	-346.085
1338	13.38	-895.374	-355.283
1339	13.39	-947.818	-334.93
1340	13.4	-977.833	-325.09
1341	13.41	-922.159	-323.915
1342	13.42	-977.4	-310.321
1343	13.43	-929.722	-344.975
1344	13.44	-930.512	-321.383
1345	13.45	-876.393	-312.382
1346	13.46	-886.772	-327.916
1347	13.47	-853.051	-349.105
1348	13.48	-899.353	-334.645
1349	13.49	-865.433	-277.802
1350	13.5	-838.92	-305.65
1351	13.51	-866.758	-330.247
1352	13.52	-904.724	-345.414
1353	13.53	-886.138	-323.601
1354	13.54	-842.135	-356.483
1355	13.55	-815.341	-412.698
1356	13.56	-887.415	-319.748
1357	13.57	-852.591	-337.02
1358	13.58	-833.678	-340.142
1359	13.59	-836.921	-347.79
1360	13.6	-907.384	-312.815
1361	13.61	-894.293	-320.26
1362	13.62	-829.124	-297.063
1363	13.63	-906.305	-344.021
1364	13.64	-913.054	-315.12
1365	13.65	-860.973	-338.892
1366	13.66	-912.537	-329.751
1367	13.67	-881.383	-343.445
1368	13.68	-896.659	-278.445
1369	13.69	-900.131	-305.258
1370	13.7	-873.86	-262.869
1371	13.71	-887.718	-261.336
1372	13.72	-860.338	-214.29
1373	13.73	-864.664	-243.897
1374	13.74	-902.261	-254.271
1375	13.75	-903.021	-255.025
1376	13.76	-956.934	-266.314
1377	13.77	-894.12	-281.014
1378	13.78	-862.468	-267.761
1379	13.79	-844.021	-280.934
1380	13.8	-858.352	-297.968
1381	13.81	-820.059	-252.612
1382	13.82	-821.353	-259.688
1383	13.83	-821.411	-259.039
1384	13.84	-844.455	-186.209
1385	13.85	-846.828	-242.751
1386	13.86	-849.5	-271.032
1387	13.87	-842.649	-265.322
1388	13.88	-882.411	-216.938
1389	13.89	-856.924	-237.751
1390	13.9	-825.552	-266.246
1391	13.91	-864.198	-294.513
1392	13.92	-829.009	-248.825
1393	13.93	-867.953	-243.432
1394	13.94	-834.011	-298.069
1395	13.95	-888.833	-303.138
1396	13.96	-795.21	-277.038
1397	13.97	-811.187	-280.278
1398	13.98	-839.896	-292.507
1399	13.99	-875.457	-256.41
1400	14	-849.007	-254.916
1401	14.01	-813.049	-262.662
1402	14.02	-849.485	-287.794
1403	14.03	-846.245	-284.763
1404	14.04	-786.166	-271.424
1405	14.05	-831.206	-299.243
1406	14.06	-833.918	-244.443
1407	14.07	-830.476	-263.892
1408	14.08	-835.571	-264.871
1409	14.09	-873.166	-249.485
1410	14.1	-880.56	-297.885
1411	14.11	-847.462	-196.208
1412	14.12	-851.47	-205.905
1413	14.13	-815.808	-245.928
1414	14.14	-802.761	-268.889
1415	14.15	-857.939	-260.816
1416	14.16	-858.671	-266.803
1417	14.17	-904.238	-272.687
1418	14.18	-812.374	-256.539
1419	14.19	-806.582	-223.878
1420	14.2	-819.222	-265.084
1421	14.21	-794.519	-287.982
1422	14.22	-844.244	-279.793
1423	14.23	-851.145	-289.034
1424	14.24	-873.368	-275.936
1425	14.25	-875.744	-321.288
1426	14.26	-776.797	-288.198
1427	14.27	-800.712	-274.319
1428	14.28	-839.659	-290.979
1429	14.29	-777.609	-295.272
1430	14.3	-804.273	-289.788
1431	14.31	-810.785	-301.962
1432	14.32	-759.114	-248.64
1433	14.33	-822.526	-265.147
1434	14.34	-752.647	-289.853
1435	14.35	-806.315	-232.632
1436	14.36	-791.609	-278.243
1437	14.37	-752.784	-240.877
1438	14.38	-759.14	-256.976
1439	14.39	-761.444	-243.206
1440	14.4	-713.83	-270.431
1441	14.41	-738.389	-231.636
1442	14.42	-790.331	-239.935
1443	14.43	-780.819	-272.634
1444	14.44	-854.683	-285.624
1445	14.45	-843.658	-305.832
1446	14.46	-776.24	-318.915
1447	14.47	-743.202	-216.611
1448	14.48	-789.702	-304.473
1449	14.49	-795.324	-286.928
1450	14.5	-703.702	-265.643
1451	14.51	-767.63	-256.272
1452	14.52	-729.502	-250.556
1453	14.53	-772.131	-256.348
1454	14.54	-748.817	-292.493
1455	14.55	-771.401	-292.979
1456	14.56	-765.746	-315.682
1457	14.57	-783.702	-298.111
1458	14.58	-791.563	-296.042
1459	14.59	-747.966	-326.901
1460	14.6	-752.504	-246.88
1461	14.61	-769.926	-304.135
1462	14.62	-735.901	-294.997
1463	14.63	-754.833	-275.157
1464	14.64	-787.477	-266.28
1465	14.65	-776.991	-262.351
1466	14.66	-844.041	-303.911
1467	14.67	-804.338	-247.813
1468	14.68	-817.554	-231.346
1469	14.69	-790.879	-247.701
1470	14.7	-857.148	-303.73
1471	14.71	-862.025	-282.087
1472	14.72	-855.021	-257.376
1473	14.73	-886.119	-249.773
1474	14.74	-873.989	-290.319
1475	14.75	-830.385	-277.051
1476	14.76	-927.049	-209.495
1477	14.77	-881.446	-259.074
1478	14.78	-861.734	-254.346
1479	14.79	-963.463	-263.423
1480	14.8	-961.194	-226.906
1481	14.81	-911.313	-317.785
1482	14.82	-883.691	-266.487
1483	14.83	-914.931	-282.231
1484	14.84	-938.281	-297.592
1485	14.85	-832.217	-290.488
1486	14.86	-830.028	-283.649
1487	14.87	-863.263	-314.225
1488	14.88	-853.505	-266.295
1489	14.89	-870.485	-304.398
1490	14.9	-887.648	-331.44
1491	14.91	-900.349	-291.707
1492	14.92	-909.061	-271.198
1493	14.93	-914.469	-313.938
1494	14.94	-865.033	-284.254
1495	14.95	-913.054	-286.442
1496	14.96	-852.062	-290.266
1497	14.97	-896.842	-313.728
1498	14.98	-878.906	-278.097
1499	14.99	-866.067	-302.869
1500	15	-899.082	-274.702
1501		-911.951	-268.785
1502		-875.971	-304.327
1503		-1012.31	-272.533
1504		-970.086	-291.494
1505		-936.934	-251.943
1506		-889.381	-266.673
1507		-925.549	-270.31
1508		-871.303	-282.585
1509		-871.67	-291.346
1510		-807.16	-261.024
1511		-834.576	-304.129
1512		-893.164	-279.899
1513		-926.988	-309.894
1514		-1002.62	-292.858
1515		-925.437	-283.803
1516		-856.836	-249.014
1517		-841.934	-246.563
1518		-897.443	-247.703
1519		-862.647	-266.313
1520		-769.018	-294.518
1521		-891.57	-278.184
1522		-886.275	-275.318
1523		-902.591	-295.599
1524		-924.274	-318.141
1525		-939.759	-311.806
1526		-949.159	-305.988
1527		-946.832	-307.284
1528		-960.057	-267.121
1529		-909.971	-245.341
1530		-945.957	-278.175
1531		-916.028	-293.975
1532		-895.689	-317.982
1533		-921.896	-302.019
1534		-840.846	-310.883
1535		-897.784	-337.818
1536		-865.772	-311.706
1537		-884.383	-327.528
1538		-880.228	-324.096
1539		-869.961	-262.66
1540		-916.882	-315.696
1541		-923.931	-306.085
1542		-868.429	-282.451
1543		-913.769	-328.613
1544		-895.514	-339.764
1545		-880.068	-330.276
1546		-890.026	-279.017
1547		-902.875	-280.684
1548		-910.755	-386.955
1549		-928.912	-345.776
1550		-929.353	-356.324
1551		-904.326	-362.455
1552		-909.781	-366.73
1553		-871.68	-350.538
1554		-866.805	-344.219
1555		-801.885	-347.393
1556		-865.59	-314.369
1557		-848.666	-313.802
1558		-914.352	-300.583
1559		-927.703	-314.936
1560		-886.601	-294.962
1561		-920.872	-301.311
1562		-928.715	-277.017
1563		-924.963	-298.347
1564		-947.825	-277.325
1565		-929.849	-320.049
1566		-904.322	-293.184
1567		-955.734	-271.014
1568		-941.857	-241.541
1569		-895.101	-261.805
1570		-904.889	-258.889
1571		-929.677	-261.053
1572		-945.316	-252.137
1573		-989.09	-297.434
1574		-898.032	-251.187
1575		-967.983	-259.136
1576		-913.582	-307.012
1577		-877.87	-267.157
1578		-936.858	-252.148
1579		-968.342	-246.906
1580		-931.473	-235.738
1581		-935.866	-250.104
1582		-855.905	-249.541
1583		-858.917	-234.192
1584		-901.242	-252.25
1585		-920.392	-221.425
1586		-926.255	-191.71
1587		-894.778	-235.771
1588		-857.326	-227.702
1589		-855.537	-255.72
1590		-917.258	-225.329
1591		-819.888	-186.885
1592		-912.138	-213.345
1593		-905.145	-232.448
1594		-864.345	-240.399
1595		-922.618	-226.099
1596		-923.846	-221.536
1597		-924.144	-257.771
1598		-959.799	-232.187
1599		-919.127	-225.013
1600		-902.096	-248.893
1601		-879.501	-256.42
1602		-893.722	-255.404
1603		-879.754	-215.847
1604		-911.958	-233.269
1605		-954.903	-273.677
1606		-943.869	-280.088
1607		-940.612	-303.262
1608		-894.755	-271.808
1609		-933.668	-267.198
1610		-944.345	-244.681
1611		-953.796	-295.13
1612		-948.297	-261.448
1613		-898.352	-279.506
1614		-899.55	-257.769
1615		-953.802	-279.855
1616		-959.289	-309.891
1617		-885.794	-347.755
1618		-910.78	-317.59
1619		-884.47	-303.588
1620		-888.467	-345.233
1621		-870.318	-333.264
1622		-858.984	-349.119
1623		-898.776	-318.834
1624		-846.062	-360.722
1625		-903.92	-340.702
1626		-917.152	-418.038
1627		-916.038	-391.062
1628		-897.276	-330.404
1629		-904.794	-336.228
1630		-945.051	-315.694
1631		-927.992	-253.647
1632		-888.087	-332.795
1633		-908.349	-363.06
1634		-875.658	-376.919
1635		-887.161	-379.207
1636		-893.105	-378.108
1637		-841.277	-378.691
1638		-926.34	-399.757
1639		-928.252	-415.428
1640		-866.443	-394.996
1641		-910.066	-367.891
1642		-907.817	-369.05
1643		-859.781	-382.483
1644		-958.325	-386.695
1645		-942.451	-334.844
1646		-993.252	-385.172
1647		-947.375	-364.054
1648		-902.704	-332.903
1649		-934.354	-356.782
1650		-858.802	-386.344
1651		-863.336	-385.755
1652		-902.381	-361.398
1653		-882.373	-395.552
1654		-905.079	-391.44
1655		-929.15	-351.798
1656		-998.127	-354.31
1657		-980.991	-340.203
1658		-959.056	-361.24
1659		-927.22	-344.004
1660		-924.585	-319.421
1661		-969.539	-323.11
1662		-970.929	-313.619
1663		-986.357	-361.225
1664		-1044.73	-377.217
1665		-1011.75	-383.767
1666		-979.955	-400.414
1667		-984.986	-425.587
1668		-1008.26	-432.174
1669		-920.981	-354.965
1670		-979.336	-375.478
1671		-906.508	-375.773
1672		-952.747	-385.324
1673		-863.663	-406.813
1674		-918.752	-333.789
1675		-942.774	-413.522
1676		-924.893	-356.643
1677		-914.775	-367.184
1678		-948.073	-390.368
1679		-896.554	-401.858
1680		-935.604	-425.817
1681		-901.423	-409.721
1682		-825.087	-395.933
1683		-897.03	-384.497
1684		-934.067	-417.632
1685		-952.824	-375.44
1686		-961.368	-411.69
1687		-921.696	-431.25
1688		-909.541	-374.327
1689		-891.75	-414.176
1690		-893.15	-425.799
1691		-870.278	-355.348
1692		-835.905	-320.13
1693		-908.844	-403.633
1694		-935.722	-399.922
1695		-892.545	-403.811
1696		-887.014	-396.877
1697		-931.399	-365.176
1698		-855.916	-369.57
1699		-882.354	-386.751
1700		-886.122	-398.532
1701		-875.314	-420.294
1702		-949.833	-434.698
1703		-916.289	-413.011
1704		-934.9	-433.507
1705		-930.784	-427.142
1706		-941.871	-409.427
1707		-911.29	-388.164
1708		-914.272	-412.231
1709		-887.076	-432.085
1710		-923.148	-413.626
1711		-948.326	-451.162
1712		-913.317	-400.622
1713		-906.158	-374.276
1714		-925.258	-388.287
1715		-925.676	-400.4
1716		-970.589	-409.029
1717		-941.634	-387.498
1718		-927.243	-421.916
1719		-904.554	-424.721
1720		-894.299	-470.078
1721		-892.787	-514.171
1722		-925.884	-447.028
1723		-916.608	-495.415
1724		-914.58	-453.445
1725		-922.505	-463.094
1726		-981.244	-512.249
1727		-895.164	-496.114
1728		-897.405	-489.935
1729		-921.918	-530.144
1730		-888.806	-478.049
1731		-935.515	-511.363
1732		-853.513	-503.603
1733		-861.406	-546.404
1734		-858.991	-564.646
1735		-776.281	-469.537
1736		-772.464	-513.038
1737		-861.73	-493.237
1738		-853.349	-502.986
1739		-883.358	-527.678
1740		-868.486	-509.293
1741		-857.455	-500.669
1742		-874.583	-468.874
1743		-887.034	-440.012
1744		-906.821	-498.719
1745		-920.568	-465.329
1746		-913.898	-489.362
1747		-872.527	-468.63
1748		-827.22	-472.537
1749		-890.45	-441.042

## Sheet: For Fig 4H
GST	GST-DA-Raf(wt)	GST-DA-Raf(3E)
8.63703	85.2075	26.577
14.1358	75.6419	17.6007
14.6146	66.2541	23.074
2.03334	70.0801	21.4663
5.31282	75.9682	37.975

## Sheet: For Fig 4J
PEPC wt	PEPCPS wt	PEPC 3E	PEPCPS 3E	PEPC CRDm	PEPCPS CRDm
1.69176	66.0291	2.47826	19.3309	1.57763	24.838
7.536	66.1592	8.51214	27.2222	9.87764	39.6198
25.9624	54.4801	26.3208	20.6829	27.0346	40.3138
12.097	70.1298	5.14413	28.7274	10.4184	49.5915
25.7077	45.304	19.4976	23.635	32.4765	33.8742
5.75	53.4247	4.71844	28.6136	8.67274	47.2014
