# Supplementary material for: DA-Raf synergistically binds to the plasma membrane and Ras to suppress ERK signaling
Source: Life Sci Alliance. 2025 Oct 21;8(12):e202503300. doi: 10.26508/lsa.202503300 (PMC12540644; doi:10.26508/lsa.202503300)
Supplement: Supplementary file 13 [file LSA-2025-03300_SdataF5.2.xlsx]

## Sheet: For Fig 5C
DA-Raf(wt)	DA-Raf(wt)+K-Ras(G12V)	DA-Raf(3E)	DA-Raf(3E)+K-Ras(G12V)	DA-Raf(R52L)	DA-Raf(R52L)+K-Ras(G12V)	DA-Raf(CRDm)	DA-Raf(CRDm)+K-Ras(G12V)
98.4607	97.0733	41.533	99.9135	28.6334	34.6895	10.7585	56.0862
93.9745	86.8717	20.9361	99.9881	17.7937	42.7389	18.5819	47.1802
90.3774	98.6923	30.1309	99.9021	68.2968	39.5037	11.8974	51.4279
91.7678	98.9913	46.7033	99.5487	55.1506	62.3343	11.2325	38.4803
93.7462	89.0818	41.2647	98.0954	28.838	39.2867	16.6921	44.4647
92.1235	98.5051	13.7393	94.7686	40.2479	38.3647	18.9799	57.6522
98.352	91.5582	35.0792	93.4802	50.7162	29.9609	6.30372	53.3878
96.0172	94.2856	58.9186	79.1311	22.5092	18.6792	14.3718	36.6798
91.4974	91.7952	32.4808	89.5734	31.558	7.76203	12.9618	48.8582
95.4806	90.4316	21.9071	99.0193	34.4932	26.1484	32.4893	61.1379
99.4641	99.5564	20.3407	91.4433	31.1451	54.6397	12.8594	30.9186
89.2381	99.9818	55.3681	99.0193	41.8745	73.13	26.8549	30.8235
91.1514	94.0659	24.9365	98.848	37.2297	29.3342	40.305	21.5866
75.3643	86.6294	34.7109	98.9715	31.5948	24.9605	23.2555	64.1484
85.4618	80.4484	32.6395	99.9878	29.4379	44.2284	46.713	63.688
98.5698	81.5529	41.8997	79.7759	76.1964	20.02	42.066	52.8925
88.9466	91.992	21.7116	97.4397	48.6498	28.198	39.3273	73.3306
97.8596	99.6623	24.895	73.9693	41.0016	23.007	36.3435	38.4633
96.2687	90.8615	31.0393	94.0333	34.1896	24.84	25.8758	65.4473
99.7034	93.4691	29.7876	91.1903	45.1593	13.3564	40.6063	47.3662
99.0271	100	30.917	95.8635	51.3847	3.20342	25.3425	26.9656
93.5984	100	16.9677	97.1144	41.0042	13.8192	28.4876	35.7139
88.1313	100	25.7964	99.9153	17.0702	29.4449	27.5256	35.2938
96.7233	99.5691	14.9918	99.9521	4.79178	28.0331	14.0442	34.6311
91.3372	99.8817	29.9355	99.7155	62.1548	34.9966	5.16061	51.6015
89.6228	98.6797	22.9354	97.3558	48.0068	52.3288	19.4524	30.4314
85.7969	91.9394	52.0368	85.2052	26.4109	35.3507	37.1246	48.2866
88.0259	97.3274	24.7704	67.4329	56.354	24.4339	13.8271	31.1689
82.4289	99.8005	16.4886	82.3537	54.3716	39.976	31.8535	33.6035
88.2047	98.7566	17.6312	90.2585	21.7096	27.8695	41.9236	38.7053
84.427	93.693	20.0343	94.6509	44.3715	45.7637	27.701	28.79
86.2172	95.319	47.0902	93.3972	18.9712	31.3978	20.1193	19.6795
82.3929	98.9849	20.0446	94.8181	14.7992	51.3478	20.1286	32.1306
89.4787	99.7587	43.4356	97.252	30.0856	41.0754	27.4355	37.6913
95.6836	98.7371	36.27	76.9185	60.0814	48.7547	16.0849	34.5872
94.9314	96.0367	29.6418	90.2394	29.0354	16.4688	14.9813	49.7861
94.1492	77.9405	33.4308	99.4461	22.6726	18.1938	13.4585	37.2959
58.0848	83.2379	19.6458	99.4052	33.3904	31.8873	22.9572	39.6323
73.3067	98.4714	30.3193	99.8953	29.4361	46.3768	25.447	40.6619
72.1419	94.5822	34.0457	99.6905	29.4126	24.896	29.4033	30.4357
67.1295	99.1812	26.7592	99.5497	32.8112	34.9114	27.8133	5.73441
77.028	56.9137	22.9672	99.1267	14.6676	48.5253	17.11	32.1883
71.8688	91.2828	4.45519	87.2622	40.3329	54.8455	25.5304	28.8316
85.6499	87.1099	12.7929	78.364	14.3318	42.6948	22.4809	56.7565
88.031	96.3814		81.2001	15.8659	27.0832	24.0534	59.0774
98.8251	96.353		95.2581	30.5601	18.9815	27.732	23.4246
98.7593	99.6249		96.3996	35.7274	21.6719	26.9178	11.8597
98.6386	99.1153		79.3846	60.4792	19.4972	27.5461	43.2007
99.7814	100		96.3996	40.1202	40.2711	26.7013	44.9921
99.8195			94.029	39.3165	30.7794	24.1575	51.5678
			86.7402	26.5091	43.0629	36.4969	22.1095
				20.2556	36.7866	28.8628	20.8841
				30.9983	35.4564	33.4892	16.5191
				54.3745	33.3458	23.4871
				46.3017	34.9762	22.013
						27.3214
						12.8514

## Sheet: For Fig 5E
KGC	KGC-DA-Raf(wt)	KGC-DA-Raf(3E)	KGC-DA-Raf(R52L)	KGC-DA-Raf(CRDm)
11.7815	410.675	123.592	141.05	934.568
5.94356	270.177	96.4607	26.0238	758.98
10.528	1785.06	60.6631	11.7223	80.8287
9.05474	317.71	90.0518	33.7482	95.5653
6.85812	378.58	212.418	40.7683	51.6872
17.7435	619.483	202.846	16.1661	39.7221
7.4591	437.547	510.358	21.4876	77.4046
8.8111	311.584	74.5332	26.4022	217.018
6.03864	267.74	55.0245	29.1675	111.299
10.2786	304.718	80.9961	15.9302	116.951
12.0114	198.983	62.5049	44.1337	281.781
5.77529	317.263	260.319	13.5223	288.493
14.6375	419.134	279.498	44.7195	195.657
5.16361	631.001	235.596	23.8586	61.6116
8.09335	517.501	38.9091	38.3425	54.3279
5.87185	140.853	28.226	16.5717	63.1308
5.29299	913.331	91.1926	959.651	36.771
5.76093	784.438	125.277	245.154	113.143
22.8545	2389.63	202.281	263.08	214.357
4.22177	1010.96	156.741	46.5803	237.546
4.76026	2013.51	251.447	23.8403	177.898
9.28736	1088.64	348.996	17.6479	164.604
11.1421	1860.15	119.013	17.0859	190.717
6.44034	1619.04	133.446	156.642	259.284
4.68914	804.78	86.9707	37.9926	217.527
87.4667	833.44	127.588	266.839	259.939
47.8242	585.222	95.4069	311.311	123.017
17.8477	309.227	228.068	138.007	55.4031
11.9971	2601.78	750.567	40.9042	742.345
10.5158	973.793	1055.54	41.4574	232.771
7.68757	1123.15	492.511	130.289	123.471
9.37055	972.921	1270.18	108.664	112.372
15.7915	2027.95	1321.16	74.7769	321.138
4.44716	2303.41	826.584	57.0829	195.552
7.65443	1107.76	41.2953	24.5759	140.077
10.6476	525.267	57.9578	12.9262	688.077
7.13595	2151.52	186.083	29.7709	375.046
8.28151	2025.11	127.076	93.1758	254.59
2.73065	2361.6	68.5158	39.996	99.2982
3.52223	1089.47	242.159	225.983	99.2653
1.8416	421.839	101.641	38.7797	27.3758
3.7073	1269.99	55.6844	507.441	1259.44
5.83998	2039.78	26.591	355.143	336.768
8.99397	2174.72	13.8598	191.154	414.127
4.85594	924.668	23.4703	16.9426	647.603
322.931	289.255	40.0256	51.951	150.423
79.2921	970.03	234.37	84.4638	137.362
110.933	710.293	90.0342	191.892	364.015
174.394	829.021	91.0946	234.748	46.349
213.292	2092.92	157.078	37.5003	96.6786
105.22	2523.44	230.846	38.1692	32.3123
110.072	1774.45	243.96	31.8565	402.098
144.207	720.097	324.687	68.3511	478.912
139.34	658.92	713.454	37.2594	163.574
170.738	2392.71	422.399	98.6109	58.1718
60.5237	1010.82	211.576	128.165	134.525
342.361	1774.45	211.768	104.412	263.853
194.543	3142.61	1120.48	241.526	337.193
439.785	855.605	1298.08	92.5637	523.408
313.013	243.102	692.932	86.4103	323.729
190.245	207.653	483.875	264.202	145.108
99.3788	1816.29	144.239	169.039	99.7404
53.3856	1202.03	172.632	92.5197	105.874
31.1845	472.02	99.8789	86.3524	59.3179
44.9582	555.576	53.4718	102.26	54.0968
52.949	1264.5	311.427	74.6037
68.9439	672.863	72.9665
	1561.21	470.038
	1393.83	608.274
	611.596	1021.33
	833.64	101.553
	70.91	279.045
	210.418	214.126
	89.4114	1064.99
	47.6493	1523.04
	106.607	226.635
	274.394	97.6138
	414.735	128.188
	197.633	72.7685
	240.429	81.5907
	302.635	95.2275
	432.977	295.515
	643.052	254.719
	496.049	171.218
	132.436	56.7125
	145.647	674.926
	157.905	434.838
	246.716	543.772
	170.812	276.31
	608.96	806.212
	266.369	723.777
	243.684	389.003
	136.534	161.965
	138.281	330.64
	71.2564	980.126
	375.397	1011.38
	374.93	178.238
		302.451
		62.7899
		60.1442
		41.0187
		136.722
		854.065
		73.6558
		639.873
		566.631
		301.279
		817.676
		151.116
		116.56
		204.752
		139.51

## Sheet: For Fig 5F
	DA-Raf(wt)+K-Ras(G12V)		DA-Raf(3E)+K-Ras(G12V)		DA-Raf(R52L)+K-Ras(G12V)
time	mean	sd	mean	sd	mean	sd
0	1.00648	0.028301	0.995366	0.039731	0.990921	0.017513
0.5	0.986243	0.030369	0.996059	0.035188	0.996305	0.015223
1	1.00842	0.034465	1.0091	0.03027	1.00121	0.023073
1.5	1.00284	0.035276	0.997881	0.033222	0.995613	0.013812
2	1.00898	0.033409	0.99834	0.04198	0.992787	0.013848
2.5	1.01944	0.02393	1.01169	0.037211	0.999814	0.014447
3	1.0025	0.037679	0.994666	0.037066	1.00156	0.012748
3.5	0.990125	0.027398	0.992802	0.024322	1.00337	0.009256
4	1.00165	0.033152	0.982515	0.026199	1.00093	0.019031
4.5	0.997255	0.03627	0.991469	0.026627	0.999318	0.010024
5	0.992849	0.0282	1.01799	0.029958	1.00013	0.014482
5.5	0.990279	0.036555	0.993386	0.02782	1.00136	0.008572
6	1.00062	0.045611	0.983226	0.030197	1.00519	0.012157
6.5	0.990794	0.040064	1.01703	0.042805	1.00141	0.007789
7	0.996015	0.027719	1.01524	0.034754	1.00677	0.010118
7.5	0.998306	0.031074	1.00381	0.027398	1.00013	0.016722
8	1.00316	0.031464	1.00709	0.029766	0.996972	0.020948
8.5	0.992506	0.043238	0.99832	0.028316	0.998167	0.014633
9	1.01158	0.044547	1.00049	0.037865	1.00579	0.016016
9.5	0.999914	0.041495	0.994277	0.03865	1.00283	0.015377
10.5	0.068426	0.026275	0.149491	0.050029	0.488316	0.105845
11	0.079376	0.022906	0.194043	0.055199	0.580461	0.099703
11.5	0.088593	0.029572	0.233862	0.067796	0.644216	0.092065
12	0.090059	0.027562	0.2681	0.071101	0.685739	0.08426
12.5	0.105901	0.038397	0.301785	0.060722	0.730022	0.085782
13	0.101576	0.035094	0.341103	0.072707	0.750966	0.080993
13.5	0.114685	0.027452	0.367504	0.075516	0.772164	0.078483
14	0.128054	0.040303	0.397229	0.078822	0.789796	0.079105
14.5	0.128717	0.045004	0.421745	0.078441	0.819204	0.066415
15	0.134411	0.044834	0.442566	0.083666	0.825035	0.061157
15.5	0.153492	0.066009	0.472031	0.086153	0.850805	0.05339
16	0.159793	0.054588	0.502614	0.094447	0.851749	0.050994
16.5	0.163847	0.059838	0.505564	0.09286	0.864945	0.054393
17	0.169042	0.065102	0.525378	0.087559	0.875195	0.050237
17.5	0.176682	0.051092	0.541192	0.094018	0.881989	0.053831
18	0.176407	0.067848	0.564832	0.091515	0.890156	0.045227
18.5	0.203377	0.072032	0.566588	0.080883	0.90095	0.048243
19	0.200174	0.067693	0.598374	0.099369	0.900051	0.040702
19.5	0.215746	0.074522	0.60095	0.085336	0.905411	0.050362
20	0.228289	0.078012	0.615572	0.105128	0.918337	0.049446
20.5	0.217806	0.075201	0.627738	0.092775	0.915458	0.044665
21	0.24294	0.090043	0.633026	0.097789	0.921459	0.040079
21.5	0.237655	0.082991	0.647731	0.09923	0.937586	0.033864
22	0.237747	0.068025	0.660126	0.098933	0.932934	0.033795
22.5	0.265075	0.08832	0.683899	0.084582	0.939792	0.031612
23	0.250353	0.076865	0.670383	0.079131	0.94299	0.031945
23.5	0.268208	0.08263	0.715101	0.095783	0.938432	0.039982
24	0.267812	0.083148	0.712511	0.092537	0.942073	0.042278
24.5	0.285374	0.085415	0.698015	0.07629	0.951599	0.03607
25	0.277809	0.079769	0.716808	0.080796	0.955059	0.035836
25.5	0.291624	0.089409	0.735804	0.097242	0.952993	0.025876
26	0.292792	0.095873	0.746563	0.093411	0.960107	0.026738
26.5	0.292646	0.097143	0.743004	0.079416	0.960876	0.027606
27	0.307219	0.09103	0.737511	0.077099	0.960533	0.022734
27.5	0.32356	0.105299	0.746329	0.091214	0.9704	0.02381
28	0.322664	0.099456	0.768054	0.075613	0.973942	0.029257
28.5	0.315817	0.091446	0.771661	0.082444	0.969229	0.032191
29	0.335727	0.102458	0.772968	0.089137	0.972695	0.034982
29.5	0.343118	0.096978	0.783943	0.086044	0.974052	0.038909
30	0.351688	0.110937	0.783196	0.091082	0.979838	0.020058
30.5	0.354664	0.103903	0.790962	0.078543	0.979156	0.023623
31	0.352804	0.101707	0.804006	0.085896	0.988121	0.02454
31.5	0.358983	0.102174	0.80168	0.086714	0.985344	0.017863
32	0.380839	0.112981	0.809979	0.076339	0.988463	0.027566
32.5	0.377613	0.105502	0.811647	0.074836	0.98888	0.025338
33	0.379074	0.099947	0.815647	0.078733	0.984534	0.025353
33.5	0.377976	0.098668	0.815324	0.088793	0.991902	0.03301
34	0.395288	0.09578	0.821216	0.07832	0.988116	0.042771
34.5	0.401959	0.111808	0.819496	0.079033	0.990821	0.031898
35	0.3947	0.116232	0.824309	0.088035	0.987036	0.031433
35.5	0.391548	0.105729	0.825776	0.079471	0.995073	0.02843
36	0.405461	0.102762	0.835403	0.090347	0.997173	0.030954
36.5	0.411756	0.11834	0.83398	0.067593	0.992565	0.031104
37	0.417709	0.113898	0.841434	0.088485	0.999564	0.023126
37.5	0.426752	0.109866	0.836485	0.082265	0.995839	0.033273
38	0.429602	0.113788	0.836965	0.08438	1.00667	0.023135
38.5	0.423661	0.109341	0.858242	0.083204	1.00765	0.024121
39	0.444292	0.100917	0.857599	0.091468	1.003	0.033857
39.5	0.443496	0.104913	0.847024	0.087943	0.99949	0.029522
40	0.443346	0.107653	0.860753	0.076591	1.00836	0.032074
40.5	0.453893	0.101392	0.862455	0.095663	1.01132	0.02454
41	0.444898	0.113411	0.872536	0.079168	1.00337	0.029341
41.5	0.445163	0.110489	0.875275	0.091456	1.01791	0.023057
42	0.454974	0.096333	0.85733	0.087203	1.01335	0.033343
42.5	0.450773	0.107631	0.853644	0.090114	1.00768	0.030465
43	0.470658	0.101585	0.861512	0.085683	1.01194	0.025873
43.5	0.454161	0.103993	0.864049	0.090191	1.01813	0.029201
44	0.46345	0.100733	0.876882	0.082937	1.00717	0.03645
44.5	0.468886	0.113842	0.863873	0.079296	1.01784	0.031427
45	0.463206	0.095785	0.859642	0.087038	1.00852	0.034416
45.5	0.489436	0.123264	0.882818	0.096642	1.01443	0.029959
46	0.466607	0.09548	0.884892	0.085333	1.01297	0.032051
46.5	0.495887	0.105384	0.871103	0.089976	1.00814	0.046314
47	0.482476	0.095298	0.866517	0.092986	1.01197	0.030092
47.5	0.480236	0.108984	0.871968	0.084786	1.01816	0.032504
48	0.490739	0.109292	0.874129	0.088235	1.0165	0.034525
48.5	0.485875	0.105079	0.887375	0.074184	1.01437	0.037853
49	0.50495	0.11447	0.872924	0.077373	1.01869	0.041282
49.5	0.512094	0.099604	0.890653	0.09176	1.01863	0.030468
50	0.497776	0.110529	0.890391	0.086051	1.02352	0.034202
50.5	0.520981	0.10404	0.877654	0.087355	1.02216	0.025593
51	0.505671	0.103107	0.881783	0.075167	1.02099	0.032534
51.5	0.515199	0.113145	0.886116	0.081338	1.02157	0.034709
52	0.513603	0.119412	0.895168	0.073893	1.01871	0.030357
52.5	0.517436	0.098016	0.883687	0.091672	1.01463	0.039128
53	0.538449	0.118418	0.883294	0.082927	1.01668	0.03901
53.5	0.523452	0.131552	0.886304	0.090715	1.02509	0.028344
54	0.532534	0.125806	0.895643	0.087477	1.01865	0.036371
54.5	0.546193	0.12786	0.890949	0.079733	1.02572	0.029819
55	0.530991	0.120017	0.890606	0.077069	1.01895	0.036005
55.5	0.548413	0.124275	0.891863	0.080365	1.02181	0.038911
56	0.533289	0.118657	0.894261	0.079471	1.02533	0.027495
56.5	0.553041	0.118899	0.88924	0.066252	1.02121	0.037999
57	0.548633	0.108805	0.893052	0.093722	1.0296	0.028402
57.5	0.53447	0.109434	0.89821	0.069055	1.02064	0.036881
58	0.557012	0.136963	0.891985	0.078679	1.02143	0.030838
58.5	0.574995	0.144979	0.889954	0.060799	1.02593	0.033814
59	0.563905	0.119031	0.894157	0.093352	1.0276	0.029093
59.5	0.566924	0.122687	0.900864	0.086728	1.02713	0.044982
60	0.575333	0.12367	0.891723	0.072361	1.02657	0.034262
60.5	0.576552	0.104992	0.903298	0.0974	1.0186	0.042321
61	0.553428	0.116988	0.909628	0.076449	1.02126	0.035073
61.5	0.586713	0.115127	0.912361	0.077777	1.01731	0.030712
62	0.580948	0.125823	0.911781	0.084422	1.02052	0.029172
62.5	0.591282	0.120461	0.903664	0.06893	1.01878	0.0308
63	0.592831	0.111978	0.916048	0.079394	1.02395	0.026586
63.5	0.580547	0.124177	0.914888	0.07579	1.02042	0.031339
64	0.593158	0.112459	0.912231	0.068096	1.02193	0.037003
64.5	0.606085	0.125038	0.914493	0.08249	1.0279	0.035756
65	0.575558	0.117937	0.918188	0.083805	1.02183	0.029512
65.5	0.611003	0.124571	0.913917	0.088026	1.02257	0.026831
66	0.609514	0.12009	0.903198	0.085173	1.01618	0.033208
66.5	0.609227	0.113328	0.915011	0.079343	1.02321	0.033563
67	0.619064	0.123214	0.909794	0.073115	1.02274	0.032162
67.5	0.617044	0.120812	0.907626	0.088741	1.01467	0.032416
68	0.599037	0.121858	0.921005	0.084947	1.0179	0.033213
68.5	0.628526	0.119385	0.929683	0.097204	1.01192	0.036912
69	0.615925	0.127799	0.919067	0.074581	1.02515	0.02388
69.5	0.628503	0.122742	0.93134	0.07159	1.0173	0.032222
70	0.630263	0.115607	0.92549	0.083292	1.01153	0.033188
70.5	0.610174	0.113846	0.930569	0.08655	1.01719	0.040242
71	0.619462	0.126992	0.914208	0.070175	1.00779	0.036006
71.5	0.62195	0.110101	0.914495	0.093485	1.01353	0.034318
72	0.623595	0.116282	0.919276	0.081531	1.026	0.032874
72.5	0.632722	0.104343	0.933396	0.084633	1.01322	0.042443
73	0.614031	0.118234	0.926589	0.067197	1.01615	0.031841
73.5	0.640978	0.107736	0.937507	0.077987	1.01687	0.040837
74	0.628179	0.118075	0.925042	0.070687	1.01957	0.041604
74.5	0.638695	0.094378	0.936152	0.082024	1.01747	0.031693
75	0.626725	0.106055	0.919756	0.087244	1.02359	0.033658
75.5	0.646294	0.117398	0.933236	0.082856	1.01681	0.036521
76	0.631862	0.098509	0.924823	0.084067	1.0228	0.031616
76.5	0.625976	0.113599	0.939417	0.094448	1.01768	0.03121
77	0.640437	0.118103	0.937869	0.073179	1.01605	0.038525
77.5	0.648896	0.10574	0.930429	0.073207	1.01571	0.032619
78	0.651736	0.106838	0.939966	0.075547	1.01931	0.043971
78.5	0.6452	0.11201	0.935357	0.07788	1.01753	0.041074
79	0.667328	0.092049	0.932342	0.069946	1.01569	0.031434
79.5	0.653734	0.098717	0.94654	0.068934	1.01608	0.039854
80	0.660409	0.126013	0.948349	0.069154	1.02151	0.036052
80.5	0.670162	0.101619	0.946239	0.076197	1.02014	0.028708
81	0.674728	0.110217	0.937512	0.066184	1.01486	0.036099
81.5	0.677118	0.10039	0.946922	0.076722	1.02419	0.028384
82	0.663531	0.101876	0.928725	0.072827	1.01077	0.030336
82.5	0.673654	0.110681	0.954194	0.072128	1.02225	0.037114
83	0.680146	0.112897	0.940008	0.070708	1.01359	0.039148
83.5	0.683715	0.125284	0.942859	0.06413	1.02165	0.039652
84	0.675963	0.107534	0.945591	0.059881	1.01198	0.032054
84.5	0.668637	0.119176	0.945233	0.065217	1.01738	0.033562
85	0.673872	0.104736	0.942898	0.078079	1.01855	0.03531
85.5	0.688223	0.117987	0.951382	0.062836	1.0123	0.039933
86	0.677983	0.11326	0.941187	0.084836	1.0213	0.032905
86.5	0.699008	0.102994	0.949527	0.072382	1.01521	0.040726
87	0.685079	0.107347	0.950273	0.09157	1.0142	0.036613
87.5	0.692095	0.102982	0.944572	0.060101	1.02446	0.030876
88	0.687552	0.101125	0.941837	0.07536	1.02149	0.037844
88.5	0.686608	0.105504	0.934886	0.059434	1.01973	0.028646
89	0.708912	0.10611	0.936275	0.070224	1.02642	0.035079
89.5	0.687661	0.099928	0.949264	0.07858	1.01829	0.03753
90	0.692321	0.100325	0.92831	0.077281	1.02352	0.03434
90.5	0.699646	0.115891	0.950534	0.078716	1.01838	0.037604
91	0.706747	0.108843	0.938535	0.063366	1.01261	0.024823
91.5	0.6963	0.09289	0.942698	0.075623	1.01776	0.03685
92	0.709786	0.116153	0.938439	0.073776	1.01049	0.029976
92.5	0.71424	0.095922	0.946923	0.064868	1.01305	0.032322
93	0.71243	0.115224	0.940859	0.061281	1.01537	0.03093
93.5	0.698138	0.104856	0.951259	0.067079	1.01833	0.037221
94	0.705613	0.115652	0.943279	0.059958	1.01648	0.032908
94.5	0.70522	0.101348	0.951105	0.07331	1.02982	0.035653
95	0.689804	0.103168	0.933323	0.073432	1.01076	0.033765
95.5	0.70517	0.099574	0.947962	0.074896	1.01395	0.029926
96	0.715408	0.121503	0.954099	0.068331	1.01014	0.034994
96.5	0.722837	0.113256	0.942827	0.066148	1.00587	0.033695
97	0.712602	0.11603	0.948443	0.061914	1.01384	0.039657
97.5	0.705773	0.108977	0.932954	0.059441	1.01838	0.031044
98	0.723558	0.103334	0.931943	0.077059	1.00828	0.049115
98.5	0.715762	0.108303	0.951357	0.063942	1.01269	0.033822
99	0.726333	0.109196	0.936993	0.060849	1.00311	0.03623
99.5	0.732826	0.11545	0.949726	0.069319	1.00601	0.031353
100	0.728982	0.119473	0.942037	0.069026	1.00975	0.03902
100.5	0.741362	0.129554	0.928796	0.074029	1.01524	0.039148
101	0.736004	0.116884	0.952545	0.066984	1.01329	0.037443
101.5	0.73767	0.111152	0.942493	0.064801	1.01269	0.038318
102	0.739552	0.104965	0.936509	0.059909	1.01627	0.035397
102.5	0.730639	0.112813	0.944693	0.070828	1.01985	0.0393
103	0.739113	0.109109	0.938956	0.080657	1.0114	0.047725
103.5	0.73692	0.105173	0.944857	0.074404	1.01025	0.037865
104	0.728267	0.114701	0.959116	0.059434	1.01353	0.045832
104.5	0.722974	0.115733	0.95311	0.07345	1.00956	0.047037
105	0.737159	0.116181	0.955403	0.061988	1.00837	0.03424
105.5	0.734561	0.11482	0.94233	0.053114	0.998417	0.038996
106	0.725068	0.138541	0.949846	0.068145	1.00168	0.036496
106.5	0.735496	0.113416	0.953914	0.066387	1.00599	0.041017
107	0.742056	0.117601	0.946199	0.066084	1.00443	0.034574
107.5	0.747188	0.125377	0.960471	0.067837	1.01303	0.042136
108	0.752783	0.125788	0.942729	0.079548	1.01062	0.034017
108.5	0.732657	0.09211	0.945461	0.069298	1.01002	0.0443
109	0.753112	0.108537	0.944593	0.065663	1.00377	0.047839
109.5	0.737055	0.108655	0.928977	0.0547	0.997996	0.044026
110	0.752212	0.095021	0.948663	0.055305	1.00371	0.03857
110.5	0.74284	0.09622	0.934035	0.057068	1.00072	0.054783
111	0.745277	0.096871	0.958742	0.0577	1.00597	0.041605
111.5	0.758425	0.101738	0.952052	0.071889	1.00007	0.046615
112	0.754643	0.109099	0.952278	0.065441	0.99845	0.037443
112.5	0.776389	0.121203	0.945058	0.072176	1.00129	0.043995
113	0.752635	0.110179	0.960828	0.080387	1.0009	0.038385
113.5	0.75912	0.096102	0.949587	0.07008	1.00239	0.038642
114	0.755655	0.101399	0.9453	0.059405	1.0049	0.04154
114.5	0.773657	0.110294	0.954509	0.066176	1.00886	0.040633
115	0.769661	0.100318	0.944939	0.062216	1.00128	0.05017
115.5	0.773368	0.113346	0.941815	0.067875	1.01035	0.046407
116	0.779531	0.096196	0.945433	0.067728	1.00612	0.042567
116.5	0.768784	0.121397	0.931018	0.068323	1.00345	0.051054
117	0.763011	0.108706	0.939948	0.089045	1.00591	0.044135
117.5	0.76098	0.095998	0.93639	0.075445	1.00488	0.048383
118	0.756359	0.103768	0.951836	0.073481	1.00696	0.049763
118.5	0.770895	0.103035	0.947814	0.081413	1.01507	0.047921
119	0.765035	0.107516	0.932053	0.075614	1.00463	0.050255
119.5	0.76694	0.10598	0.943548	0.085085	1.00939	0.047073
120	0.76698	0.089173	0.953803	0.073599	1.01193	0.049185
120.5	0.759259	0.10123	0.927565	0.074443	1.00943	0.050414
121	0.756376	0.093764	0.935224	0.078815	1.00833	0.04152
121.5	0.772929	0.104947	0.942481	0.080795	1.00339	0.047135
122	0.75461	0.089674	0.929561	0.082568	1.00287	0.042493
122.5	0.751001	0.098706	0.933733	0.071833	1.01232	0.043974
123	0.767584	0.100335	0.932463	0.078007	1.00916	0.045895
123.5	0.761577	0.084369	0.941107	0.071835	1.00309	0.051507
124	0.757378	0.086014	0.929378	0.073883	1.01488	0.045885
124.5	0.758216	0.081077	0.942326	0.075477	1.01191	0.049971
125	0.746151	0.087756	0.949599	0.075896	1.00505	0.04642
125.5	0.772688	0.087743	0.937576	0.072659	1.01304	0.048192
126	0.772044	0.096366	0.927466	0.075619	1.00816	0.044364
126.5	0.774099	0.084989	0.944829	0.073676	1.0012	0.051568
127	0.774987	0.084243	0.951268	0.073747	1.00426	0.055017
127.5	0.775308	0.091766	0.935637	0.076921	1.00573	0.053035
128	0.768875	0.093591	0.935122	0.069335	1.00001	0.053004
128.5	0.767314	0.062455	0.945567	0.069599	1.00619	0.05584
129	0.787405	0.087413	0.949835	0.087263	1.01036	0.053958
129.5	0.773142	0.089342	0.952088	0.079915	1.00661	0.050947
130	0.785214	0.083091	0.94565	0.083662	1.00555	0.052202
130.5	0.768841	0.085042	0.946115	0.075829	1.00647	0.057762
131	0.796179	0.096395	0.959663	0.076965	1.00861	0.055201
131.5	0.761013	0.089178	0.942439	0.089434	1.00877	0.051449
132	0.786472	0.091755	0.947276	0.070116	1.00697	0.048541
132.5	0.785687	0.101197	0.945555	0.072385	1.00373	0.051539
133	0.776701	0.078512	0.943044	0.082657	1.00734	0.055041
133.5	0.795069	0.113169	0.951793	0.079117	1.00391	0.055549
134	0.808188	0.092359	0.94665	0.079658	1.00579	0.052145
134.5	0.784665	0.097668	0.950865	0.078164	1.00701	0.05436
135	0.810086	0.109631	0.931163	0.0859	1.00794	0.056794
135.5	0.778174	0.110403	0.942748	0.090841	1.00916	0.053775
136	0.779624	0.08715	0.94418	0.08691	1.00515	0.056176
136.5	0.795243	0.092004	0.953378	0.064327	1.00534	0.055677
137	0.789206	0.102718	0.941808	0.082975	1.00676	0.058846
137.5	0.8086	0.104842	0.943417	0.077988	1.00598	0.067798
138	0.811808	0.090008	0.94106	0.087773	1.00092	0.059849
138.5	0.788071	0.085675	0.936219	0.0838	1.01655	0.059228
139	0.800192	0.110247	0.953954	0.074376	1.0052	0.049792
139.5	0.802406	0.092053	0.940911	0.081041	1.00321	0.061666
140	0.819063	0.104079	0.943396	0.079162	1.01179	0.063225
140.5	0.796755	0.096401	0.947102	0.070351	1.01444	0.060272
141	0.81263	0.074908	0.954303	0.084637	1.0056	0.061281
141.5	0.82651	0.101395	0.961805	0.0844	1.00661	0.061017
142	0.800876	0.110155	0.951319	0.079189	1.00441	0.054027
142.5	0.811873	0.08957	0.948491	0.085404	1.00837	0.051362
143	0.816281	0.11339	0.952846	0.072208	1.00638	0.056109
143.5	0.815994	0.085958	0.952066	0.105734	1.00676	0.057299
144	0.810759	0.09117	0.973425	0.081695	1.00882	0.060956
144.5	0.808589	0.097247	0.956231	0.076192	1.01009	0.048786
145	0.801606	0.087341	0.951554	0.087737	1.00882	0.060405
145.5	0.796047	0.097061	0.95484	0.099142	1.01262	0.063265
146	0.811342	0.0911	0.95533	0.090755	1.00408	0.055986
146.5	0.801304	0.090274	0.955522	0.080349	1.01461	0.057912
147	0.800164	0.104328	0.959701	0.085919	1.01419	0.054194
147.5	0.814621	0.094018	0.954877	0.08124	1.01018	0.049895
148	0.813126	0.109678	0.954688	0.090469	1.01236	0.051429
148.5	0.808367	0.086611	0.95491	0.083611	0.999491	0.058337
149	0.810285	0.093137	0.946777	0.084821	1.00645	0.05248
149.5	0.806829	0.086884	0.969639	0.085495	1.01635	0.050186
150	0.816665	0.097924	0.962056	0.081836	1.01637	0.059966
150.5	0.827316	0.108851	0.971099	0.096046	1.01427	0.050612
151	0.820162	0.093019	0.952185	0.091702	1.01513	0.052343
151.5	0.806142	0.090431	0.958229	0.084086	1.00294	0.057031
152	0.799551	0.098872	0.959617	0.067367	1.01175	0.057558
152.5	0.802704	0.092862	0.943537	0.079338	1.00278	0.050944
153	0.806849	0.096268	0.951503	0.092235	1.00902	0.058539
153.5	0.817582	0.090942	0.957422	0.081265	0.999571	0.057811
154	0.806279	0.104268	0.957766	0.082841	1.0009	0.061448
154.5	0.806676	0.092406	0.95603	0.091275	1.00667	0.061639
155	0.823114	0.091194	0.970921	0.085353	1.00992	0.051869
155.5	0.793103	0.101967	0.959732	0.080943	1.00207	0.060183
156	0.794827	0.091032	0.962836	0.102059	1.00775	0.056269
156.5	0.808606	0.098201	0.959641	0.079706	1.00756	0.057961
157	0.806558	0.104123	0.968863	0.071279	1.00379	0.055533
157.5	0.828352	0.083996	0.945847	0.070926	1.00157	0.059236
158	0.789387	0.087739	0.943917	0.070061	1.00366	0.05661
158.5	0.818886	0.076489	0.947458	0.081471	1.00949	0.057485
159	0.818875	0.085237	0.952118	0.067773	1.00068	0.060858
159.5	0.824723	0.071869	0.957897	0.081613	1.01213	0.059035
160	0.819862	0.085029	0.960964	0.083249	1.01092	0.061031
160.5	0.824905	0.094259	0.954767	0.078746	0.999693	0.059733
161	0.806654	0.078454	0.95648	0.077758	1.01032	0.065517
161.5	0.820762	0.069998	0.952511	0.081746	1.00415	0.04916
162	0.82108	0.083067	0.942498	0.079764	0.996797	0.056922
162.5	0.833359	0.081093	0.958972	0.087945	1.00094	0.058089
163	0.815171	0.079813	0.962883	0.071458	1.00005	0.060553
163.5	0.825208	0.090861	0.948364	0.094375	0.997512	0.067842
164	0.823606	0.079198	0.957394	0.076287	1.0093	0.060097
164.5	0.822484	0.08629	0.950621	0.075159	0.992997	0.058955
165	0.829746	0.083016	0.952867	0.077014	1.00152	0.06136
165.5	0.820469	0.098092	0.943852	0.088207	1.00932	0.056553
166	0.841614	0.089059	0.947507	0.089636	1.0028	0.054734
166.5	0.827506	0.078294	0.964146	0.092022	1.00463	0.062819
167	0.843263	0.086842	0.944055	0.103833	1.00573	0.05818
167.5	0.833065	0.081253	0.946855	0.086639	0.99791	0.066194
168	0.820096	0.073254	0.949088	0.099662	0.995313	0.055943
168.5	0.829444	0.088705	0.956854	0.083391	0.996386	0.064522
169	0.837767	0.077427	0.944876	0.091237	0.992366	0.051857
169.5	0.819146	0.068258	0.941186	0.093833	0.993313	0.062566
170	0.829928	0.090753	0.937922	0.092971	0.997842	0.05767
170.5	0.824021	0.088997	0.949129	0.094713	1.00243	0.066915
171	0.839169	0.078814	0.941646	0.107704	0.996171	0.062473
171.5	0.822087	0.074573	0.941011	0.086631	0.998338	0.059115
172	0.832859	0.084328	0.944828	0.099883	0.996873	0.061724
172.5	0.824452	0.08991	0.92528	0.107961	0.992918	0.059638
173	0.831433	0.07513	0.946713	0.094332	0.993327	0.061743
173.5	0.822287	0.091438	0.954751	0.104315	0.997638	0.058923
174	0.826383	0.089656	0.937618	0.10957	0.998336	0.061521
174.5	0.835537	0.078887	0.936136	0.078853	0.987272	0.059693
175	0.842964	0.081069	0.955556	0.098432	0.989853	0.053703
175.5	0.826624	0.08478	0.939064	0.101466	0.993587	0.056536
176	0.824163	0.092958	0.935357	0.098739	0.997475	0.05357
176.5	0.828772	0.07377	0.935945	0.08824	0.998071	0.071837
177	0.835512	0.093793	0.93515	0.10092	0.992165	0.053361
177.5	0.829859	0.077051	0.953735	0.108661	0.987975	0.058688
178	0.839405	0.102616	0.951343	0.093155	0.994525	0.063534
178.5	0.834178	0.083992	0.941971	0.0783	0.989888	0.055724
179	0.833792	0.087138	0.945623	0.097608	0.993069	0.057332
179.5	0.845671	0.080115	0.947987	0.106343	0.986124	0.058898
180	0.864606	0.077396	0.95797	0.088182	0.987895	0.056125
180.5	0.856271	0.088254	0.932468	0.095573	0.98748	0.056839
181	0.827326	0.084598	0.944488	0.082936	0.999751	0.060497
181.5	0.848826	0.084162	0.924723	0.096159	0.993853	0.056937
182	0.838336	0.082131	0.936503	0.094427	0.992293	0.065228
182.5	0.856542	0.10122	0.933989	0.087006	1.00209	0.054922
183	0.842003	0.08191	0.932931	0.076763	0.995858	0.05662
183.5	0.848731	0.085589	0.93924	0.099712	0.984137	0.060855
184	0.833032	0.094285	0.944042	0.098759	0.989545	0.058826
184.5	0.844866	0.085508	0.936934	0.080696	0.99018	0.058387
185	0.836567	0.079133	0.941664	0.097518	1.00228	0.061132
185.5	0.836639	0.072207	0.946927	0.094245	0.989279	0.059118
186	0.839744	0.075297	0.952716	0.087793	0.996531	0.061381
186.5	0.846095	0.081873	0.949239	0.103716	0.997462	0.061604
187	0.859006	0.090059	0.948899	0.101473	0.987784	0.049925
187.5	0.8386	0.085921	0.942313	0.098556	0.989987	0.05147
188	0.84978	0.066271	0.946577	0.081452	0.993046	0.051906
188.5	0.850087	0.09	0.951806	0.11651	0.994261	0.050824
189	0.831376	0.081175	0.937115	0.095449	0.992643	0.049428
189.5	0.869257	0.091786	0.942886	0.091758	0.992944	0.049485
190	0.865252	0.097265	0.949584	0.087144	0.986026	0.060703
190.5	0.873055	0.109772	0.949069	0.091763	0.999401	0.054015
191	0.846091	0.094574	0.957481	0.096725	0.99668	0.055453
191.5	0.862201	0.089603	0.956982	0.103554	0.990476	0.053946
192	0.862338	0.09606	0.939498	0.114083	0.991066	0.053455
192.5	0.861766	0.104174	0.939884	0.083016	0.985691	0.052609
193	0.865551	0.106794	0.949697	0.10491	0.991823	0.051689
193.5	0.853097	0.114206	0.955742	0.101191	0.99715	0.049063
194	0.83684	0.109092	0.941814	0.108885	1.00009	0.047379
194.5	0.883901	0.094914	0.940523	0.101742	0.996245	0.053549
195	0.857673	0.079234	0.946706	0.103554	0.992653	0.058687
195.5	0.848965	0.107889	0.964638	0.076475	0.991075	0.051784
196	0.850528	0.093316	0.96085	0.09843	0.993697	0.053802
196.5	0.862488	0.084212	0.959323	0.102505	0.993862	0.050893
197	0.869111	0.098335	0.969737	0.084452	0.994658	0.058422
197.5	0.852537	0.085322	0.960221	0.11569	0.999753	0.059534
198	0.843243	0.076412	0.96697	0.118787	0.999393	0.054975
198.5	0.850876	0.094877	0.96739	0.09353	0.99355	0.060087
199	0.853325	0.078245	0.960462	0.121142	1.00346	0.056093
199.5	0.865993	0.100491	0.95186	0.107895	0.9994	0.057675
200	0.850656	0.085263	0.956705	0.096644	0.996436	0.051395
200.5	0.858644	0.087846	0.956529	0.112117	0.993467	0.055789
201	0.829941	0.0952	0.961496	0.111842	0.990378	0.048704
201.5	0.851262	0.108169	0.955422	0.112758	0.992768	0.06237
202	0.847149	0.102675	0.95429	0.10728	0.995018	0.056093
202.5	0.857517	0.075538	0.955424	0.119382	0.994652	0.056684
203	0.856208	0.094662	0.957353	0.098659	0.989738	0.052815
203.5	0.846958	0.09365	0.958176	0.105563	0.99693	0.056973
204	0.84834	0.083155	0.960876	0.115399	0.994089	0.056263
204.5	0.851932	0.105214	0.959667	0.112196	0.99811	0.057658
205	0.853776	0.098131	0.9613	0.12124	0.990582	0.059427
205.5	0.848941	0.088973	0.950254	0.096657	0.995694	0.059316
206	0.857247	0.091915	0.950891	0.113798	0.993981	0.060702
206.5	0.843746	0.083316	0.955187	0.106552	0.992092	0.057093
207	0.844557	0.077418	0.955461	0.117892	0.991718	0.056808
207.5	0.851465	0.10584	0.959826	0.120579	0.985947	0.060665
208	0.842938	0.084569	0.951229	0.096496	0.986391	0.055791
208.5	0.848447	0.091964	0.953926	0.099524	0.986412	0.051167
209	0.83387	0.108345	0.953945	0.090776	0.990761	0.055151
209.5	0.849895	0.084452	0.948298	0.105645	0.984904	0.054514
210	0.834713	0.099539	0.951014	0.104175	0.992316	0.058829
210.5	0.844517	0.095021	0.952483	0.107453	0.990451	0.052973
211	0.836246	0.089746	0.971854	0.10029	0.990294	0.060377
211.5	0.834371	0.108255	0.967968	0.121492	0.989696	0.059907
212	0.852304	0.090067	0.954019	0.121218	0.985297	0.058381
212.5	0.846573	0.095046	0.960259	0.111184	0.999755	0.062921
213	0.851385	0.095277	0.954925	0.115569	0.991288	0.065815
213.5	0.823288	0.086719	0.950799	0.111871	0.99849	0.059001
214	0.85935	0.109094	0.952199	0.091996	0.987174	0.065446
214.5	0.855602	0.106794	0.94003	0.118576	0.997542	0.060693
215	0.842991	0.103764	0.944456	0.111199	0.990295	0.071344
215.5	0.835672	0.09567	0.951606	0.112482	0.991824	0.074559
216	0.835245	0.088982	0.954449	0.105765	0.999962	0.064333
216.5	0.855667	0.092421	0.95258	0.117047	0.994043	0.067368
217	0.833348	0.097784	0.937084	0.117894	0.999745	0.066115
217.5	0.866156	0.109919	0.944919	0.119987	0.99717	0.060157
218	0.858856	0.091617	0.941564	0.116958	1.00053	0.064506
218.5	0.853321	0.103445	0.937985	0.103021	0.999961	0.060112
219	0.84398	0.105241	0.954239	0.129754	0.999954	0.07252
219.5	0.853618	0.115029	0.956344	0.109978	0.998334	0.070121
220	0.842309	0.099922	0.948779	0.114515	0.996984	0.067699
220.5	0.862355	0.107803	0.944731	0.119966	1.00283	0.063053
221	0.853978	0.104479	0.940679	0.098801	0.995433	0.063641
221.5	0.851022	0.084031	0.945909	0.113499	1.00016	0.06363
222	0.843281	0.100841	0.942451	0.118554	0.996857	0.069557
222.5	0.847066	0.068087	0.949635	0.105358	1.01055	0.06579
223	0.874186	0.084702	0.957803	0.114933	0.996474	0.075117
223.5	0.864924	0.098593	0.942173	0.110778	0.996795	0.069501
224	0.8546	0.10118	0.953469	0.120039	1.00251	0.067337
224.5	0.862133	0.087512	0.933194	0.105261	1.00869	0.068294
225	0.842966	0.077272	0.93897	0.110986	0.999853	0.06735
225.5	0.842678	0.101768	0.944943	0.129082	0.999096	0.069898
226	0.850192	0.10056	0.949646	0.115937	1.00269	0.073986
226.5	0.859549	0.105068	0.944901	0.119624	1.00702	0.065676
227	0.855476	0.104728	0.955851	0.113091	1.0067	0.067948
227.5	0.865547	0.104462	0.947515	0.123152	1.00297	0.072014
228	0.84036	0.091526	0.939472	0.113024	1.00517	0.064582
228.5	0.870739	0.102518	0.934802	0.11754	1.00763	0.065435
229	0.85992	0.107769	0.945609	0.111299	0.996635	0.076454
229.5	0.862213	0.102127	0.935702	0.09998	1.00033	0.070339
230	0.855398	0.101356	0.93156	0.109546	1.0045	0.07035
230.5	0.857902	0.102614	0.949235	0.099502	0.992699	0.074351
231	0.866118	0.085593	0.937235	0.106407	1.01217	0.063871
231.5	0.858563	0.105591	0.942489	0.119088	1.0024	0.067917
232	0.862054	0.105235	0.937518	0.12782	1.00249	0.061641
232.5	0.880358	0.101697	0.955319	0.114779	0.999398	0.064911
233	0.870474	0.087829	0.928877	0.105474	1.00645	0.062761
233.5	0.85648	0.100518	0.931673	0.102099	1.00442	0.063949
234	0.852941	0.106053	0.948998	0.102055	1.00205	0.057601
234.5	0.853507	0.092336	0.929058	0.128903	0.994241	0.066694
235	0.867088	0.096735	0.942338	0.117435	0.996494	0.063797
235.5	0.884745	0.109813	0.927769	0.108208	1.00398	0.060723
236	0.844166	0.099753	0.931208	0.123817	0.996596	0.066849
236.5	0.856117	0.107494	0.948775	0.117718	1.00143	0.066175
237	0.873341	0.106883	0.928375	0.106317	0.99864	0.069433
237.5	0.850537	0.083027	0.942659	0.099272	0.996822	0.067026
238	0.872505	0.115342	0.945922	0.124352	0.999547	0.069556
238.5	0.857836	0.105749	0.928773	0.09387	0.995421	0.071502
239	0.853081	0.108492	0.939759	0.114711	1.00134	0.065385
239.5	0.843524	0.090938	0.938156	0.111473	0.995527	0.070673
240	0.866323	0.122284	0.938439	0.1083	1.00039	0.067967
240.5	0.854682	0.096112	0.920574	0.120036	0.996442	0.070734
241	0.876831	0.100024	0.936565	0.111363	0.998355	0.073332
241.5	0.863652	0.10911	0.941391	0.115816	0.998751	0.06706
242	0.854655	0.113093	0.927558	0.114175	1.00013	0.066727
242.5	0.862015	0.126502	0.920179	0.107844	1.00333	0.073597
243	0.867722	0.114153	0.92695	0.128678	1.00375	0.064995
243.5	0.855342	0.113728	0.943849	0.125073	0.99948	0.063431
244	0.875047	0.103792	0.920171	0.111666	1.01028	0.063066
244.5	0.863687	0.109617	0.931496	0.112806	0.996527	0.068842
245	0.85503	0.087595	0.951433	0.109865	0.997171	0.065241
245.5	0.864297	0.09759	0.934701	0.115721	1.00512	0.064087
246	0.886456	0.104549	0.939267	0.120067	1.0003	0.064748
246.5	0.871702	0.111404	0.942814	0.117086	0.99645	0.069336
247	0.858959	0.112048	0.925118	0.101886	0.996426	0.068099
247.5	0.875066	0.106414	0.927291	0.111757	0.99606	0.074855
248	0.871313	0.110301	0.934957	0.104992	1.0014	0.069081
248.5	0.859636	0.109068	0.937239	0.113487	1.0044	0.068594
249	0.858344	0.107442	0.918146	0.115982	0.998654	0.059779
249.5	0.864672	0.112615	0.924393	0.094389	1.0021	0.060786

## Sheet: For Fig 5G
DA-Raf(wt)+K-Ras(G12V)	DA-Raf(3E)+K-Ras(G12V)	DA-Raf(R52L)+K-Ras(G12V)
24.17	5.06	2.98
19.11	3.36	1.72
20.13	9.24	2.4
35.19	8.54	2.61
26.97	15.14	2.32
50.01	5.91	2.01
43.66	7.89	2.24
28.46	7.74	4.06
22.88	7.99	2.61
44.01	5.25	2.21
37.02	5.87	1.21
37.96	5.59	2.46
22.7	6.11	2.83
47.56	8.59	1.55
44.13	8.1
	9.6
	5.73
	7.15
	7.45
	7.07
