# Supplementary material for: DA-Raf synergistically binds to the plasma membrane and Ras to suppress ERK signaling
Source: Life Sci Alliance. 2025 Oct 21;8(12):e202503300. doi: 10.26508/lsa.202503300 (PMC12540644; doi:10.26508/lsa.202503300)
Supplement: Supplementary file 14 [file LSA-2025-03300_SdataF6.xlsx]

## Sheet: For Fig 6C
B-Raf(wt)+K-Ras(G12V)	B-Raf(wt)+K-Ras(G12V)+DA-Raf(wt)	B-Raf(wt)+K-Ras(G12V)+DA-Raf(3E)	B-Raf(wt)+K-Ras(G12V)+myr-DA-Raf(3E)	B-Raf(S348A)+K-Ras(G12V)	B-Raf(S348A)+K-Ras(G12V)+DA(wt)	B-Raf(S348A)+K-Ras(G12V)+DA(3E)	B-Raf(S348A)+K-Ras(G12V)+myr-DA(3E)
59.7647	5.81413	78.4865	4.41142	89.5296	22.0513	78.2652	21.4029
68.3457	2.20863	37.3997	9.95201	59.0609	11.1554	31.7255	26.5811
83.7399	16.5991	46.6088	9.58908	100	21.6692	70.2463	17.9461
81.2935	14.0701	1.67629	9.69031	92.6006	36.7972	31.1634	36.1598
70.9415	26.0568	49.455	1.52236	72.825	50.1549	94.0741	37.1403
85.2564	6.01464	44.4429	3.1317	65.522	9.87678	69.0376	29.92
66.0213	12.2272	11.2778	27.5196	62.8029	14.792	78.3986	52.7833
73.208	12.1162	35.0326	21.5186	93.3184	21.8813	88.1322	36.3748
73.0178	5.90114	25.208	20.736	69.3653	11.8188	96.7628	23.1615
54.1122	13.8461	32.4763	19.4135	84.8721	39.3859	94.9361	9.58178
39.4199	10.443	34.1851	8.09108	55.8187	31.738	92.441	16.6154
37.0483	21.8789	24.74	20.8694	99.9494	10.8359	66.0129	34.2888
94.9893	32.7912	26.2837	35.806	99.1337	2.04363	96.6833	16.4362
86.7155	5.38968	41.3484	20.0432	81.548	26.9939	87.2422	43.2906
73.9672	23.997	58.1174	17.7591	90.6017	32.1006	48.4525	22.1864
77.1561	24.6537	60.0263	21.4958	93.8302	33.2919	57.6046	32.0948
95.2404	31.0134	69.8414	18.3408	63.9661	13.2856	86.1864	36.4598
89.6649	26.4346	43.506	23.9354	51.5348	10.0481	70.3628	21.409
35.2809	28.0204	38.0297	6.81131	57.9671	14.1874	46.9407	34.2094
64.5338	6.12512	41.9365	28.816	73.9939	19.6561	91.5002	42.9607
60.3127	20.5094	57.8333	8.75935	98.8432	24.6019	69.639	10.3692
97.0581	31.8986	60.6722	16.3257	98.031	19.7186	63.0911	7.545
97.1081	57.1748	6.02308	22.8865	79.2397	16.2111	62.8733	20.9847
56.5513	2.80457	8.95503	19.267	67.1292	18.2707	64.461	30.297
53.6952	12.3402	56.3275	11.7982	90.0622	17.7638	63.7659	20.7177
52.6068	12.8553	58.8564	15.6539	86.6556	23.9078	88.143	21.0437
65.2637	18.2202	36.4013	14.7616	79.8357	18.9614	93.454	30.8091
45.0836	38.0986	52.44	18.9782	93.808	23.2733	80.3405	47.8807
70.3861	19.0712	51.7106	15.7499	94.1052	21.7627	62.0227	43.0276
70.4323	38.0876	24.21	11.3349	98.9227	11.9266	74.1782	21.2245
90.3683	22.2283	6.67026	17.2008	96.35	28.9916	96.598	3.21588
98.8019	14.829	22.7303	2.36389	94.4654	31.6537	74.0948	2.87002
82.1784	13.557	30.6534	10.3775	96.3852	31.5569	95.928	7.37955
75.5646	12.9001	71.0136	4.23934	75.5055	13.0079	68.0933	5.26815
81.5301	7.9744	63.3446	1.62196	83.2164	16.1117	87.1399	20.3833
29.0109	13.9654	81.4854	7.97497	88.3147	23.542	55.0565	24.3309
33.1107	14.3789	66.9029	7.20667	82.6711	24.1577	78.5183	28.581
56.4819	15.8021	53.9348	10.551	77.5396	27.8605	47.0947	15.9141
56.0555	29.7348	57.2054	6.77077	66.2019	29.6978	71.6502	13.3564
52.9572	7.86845	34.4859	2.47035	59.8897	20.6134	78.3679	14.7582
56.4687	2.53037	52.0652	6.64037	94.4537	22.9914	96.7709	17.0763
60.6317	12.4873	17.9586	3.32335	99.9169	13.0942	84.6112	20.1877
59.6513	22.1985	35.6973	6.77339	99.8534	16.0766	89.8925	17.3856
75.1257	21.3215	55.3422	6.22467	74.0222	22.3951	97.5855	22.3376
96.5335	16.2021	9.60086	6.64511	75.4947	18.3915	92.8821	29.366
79.0227	8.60928	79.5718	1.09726	56.6404	19.1801	95.5315	20.5348
61.2325	27.0639	48.7562	1.69977	95.6846	21.031	73.4653	19.4947
55.9837	26.7681	44.4743	37.1814	91.0148	26.268	83.0211	25.1761
63.2921	34.8744	45.7055	21.7519	81.4073	17.6944	78.7063	23.5378
66.0183	46.6721	38.9869	5.13184	98.9946	31.8081	91.1326	26.2033
	23.3518	34.1423	3.8457	97.9764	23.9342	92.5752	14.9231
	6.54117	65.0645	3.34326	75.3028	26.922	94.5443	29.1152
	6.50703	35.7693		81.5373	20.5717	48.9579	32.3019
	3.31362	51.1212		90.6231	9.85385	66.0173	21.4033
	7.2604	42.2439		99.7246	14.3128	78.17	20.1079
	10.1255	50.8038		94.6578	11.1076	61.0464	31.1906
	15.5347	53.2153		63.696	18.0813	59.3846	33.9481
		53.1315		85.4174	34.0006	36.7767	29.2619
		57.8674		85.6132	22.873	80.4139	30.0687
		41.3584		85.9397	22.7634	99.8222	41.1306
		43.0318		99.8681	17.3594	87.7967	20.6642
				97.7244	18.8134	79.5623	9.75997
				82.427	7.19466	92.4721	23.0046
					20.8029		24.9158
					10.7317

## Sheet: For Fig 6E
Control (KGC)	B-Raf(S348A) + K-Ras(G12V)	B-Raf(S348A) + K-Ras(G12V)+DA-Raf(wt)	B-Raf(S348A) + K-Ras(G12V)+DA-Raf(3E)	B-Raf(S348A) + K-Ras(G12V)+myr-DA-Raf(3E)
37.2845	2391.68	810.219	109.987	7.21762
7.31858	337.108	20.6692	442.041	14.9142
4.28064	1330.2	6.35266	1602.69	9.00902
5.59362	811.58	6.52841	320.067	17.1396
3.18014	1509.02	16.4555	956.93	20.5682
42.0809	511.476	13.7474	610.312	20.886
107.049	400.187	13.0419	261.541	11.3315
20.2321	200.968	7.58206	2873.82	9.46425
10.3778	190.87	9.02816	1057.47	20.0045
7.90935	402.244	5.77348	1492.11	20.5447
13.2227	1420.31	19.5091	505.208	10.6442
4.51485	275.709	13.0198	1380.35	18.6878
5.5803	82.4757	19.4789	1900.18	5.3971
4.426	121.911	56.7993	759.726	7.60506
9.4618	3231.66	958.041	768.933	38.1904
11.0219	834.524	24.0355	890.909	4.33746
1.37665	978.198	32.2003	314.301	3.47173
52.7128	769.104	3.729	63.1694	4.80835
14.0828	263.809	104.458	93.26	18.2242
3.97367	437.422	6.38418	182.874	8.20733
14.5524	732.862	41.1037	283.221	12.9822
14.2145	936.689	22.1603	320.579	18.5767
13.1285	112.599	4.19626	621.258	17.6384
5.80018	474.686	23.1291	226.048	18.1725
4.01344	206.566	16.6776	519.444	9.64559
17.9313	593.289	10.0918	513.878	8.0658
3.8778	1731.14	19.0423	470.397	8.23498
11.5306	666.643	21.8849	2123.59	18.9333
2.98995	498.479	57.6073	323.889	75.1273
2.83512	253.016	57.6663	1295.7	30.6231
5.13051	237.848	12.8614	447.286	12.0391
2.91676	917.48	70.9096	294.676	13.4423
3.88003	480.331	52.3775	306.021	12.1381
56.853	474.691	25.9293	532.199	10.7579
21.0532	657.486	42.8667	1988.86	29.1841
59.5994	3181.48	30.4375	2545.13	14.8093
10.1968	2724.89	6.77488	1406.72	5.50387
13.474	964.893	10.0979	2423.26	5.19677
5.90318	1730.03	10.7575	346.446	16.2592
12.3073	2055.99	35.6394	1430.09	29.9078
16.9111	150.697	5.29376	1478.27	15.6679
16.8986	2192.97	6.0433	1355.29	26.5765
10.0578	1945	5.42399	1211.6	12.9672
4.81424	485.143	18.2364	1139.93	4.62961
10.2711	131.093	68.2577	457.092	10.9095
5.69679	139.542	71.5125	46.4746	1119.95
5.39205	116.825	385.383	69.0789	94.3237
2.64566	890.907	483.617	110.403	6.00236
2.66635	343.452	93.1646	77.7576	17.1535
38.0881	145.291	59.49	77.7608	7.55519
10.8533	423.373	491.775	34.0471	4.6378
5.57572	49.4843	10.1091	380.266	6.70788
16.9673	560.287	5.31554	2503.47	56.6767
3.35864	116.463	6.36663	1030.2	45.8892
6.29507	539.21	6.14744	165.001	44.2328
5.30385	939.236	10.2965	293.23	31.873
5.35139	476.588	5.31755	534.419	52.8014
8.54042	117.06	8.28649	144.131	14.6118
5.94751	1347.15	4.10562	66.0002	40.32
149.722	316.605	2.91466	85.9436	37.9716
25.6513	74.7345	3.46643	30.0856	89.1357
6.08265	2336.3	20.6054	11.2697	55.4129
4.90393	273.657	16.4068	12.0373	98.2685
7.27111	161.853	6.22846	36.744	67.4017
6.66937	211.442	11.5791	66.4741	45.9094
4.0081	587.203	7.16591	28.5162	58.9312
	809.481	31.7169	206.249	101.784
	791.927	66.3851	81.9585	76.1593
	2170.27	46.9528	673.24	18.4562
	1738.97	62.883	672.13	18.4108
	1246.26	108.493	2600	43.7106
	1042.53	124.751	1079.79	12.9249
		92.3191	170.79	13.8514
		141.458	124.971	19.1288
		64.5598	52.7901	15.288
		118.834	12.617	83.5993
		84.6346	10.5937	20.959
		64.777	17.9133	6.19612
		73.1469	1695.11	3.66291
				17.245
				6.85072
				3.06471
				24.0771
				39.5365
				43.7501
				46.5192
				58.0985
				50.2478
