# Supplementary material for: DA-Raf synergistically binds to the plasma membrane and Ras to suppress ERK signaling
Source: Life Sci Alliance. 2025 Oct 21;8(12):e202503300. doi: 10.26508/lsa.202503300 (PMC12540644; doi:10.26508/lsa.202503300)
Supplement: Supplementary file 15 [file LSA-2025-03300_SdataF7.xlsx]

## Sheet: For Fig7B
Control	K-Ras(G12V)	K-Ras(G12V)+DA(wt)	K-Ras(G12V)+DA(3E)	K-Ras(G12V)+myr-DA(3E)
75.207	34.329	0.522403	1197.71	2.57466
31.8102	585.152	0.75264	489.367	3.57632
44.6305	387.118	0.76802	104.602	34.3451
57.86	475.65	4.23968	118.523	13.0504
8.91269	1011.42	2.75508	1877.24	1.33739
17.1691	207.614	9.49061	1951.86	16.8027
20.1622	82.7463	2.71223	371.671	22.3093
26.2384	427.068	4.49355	113.695	9.98089
9.65833	1636.27	6.69065	450.611	7.79208
30.7099	1577.91	11.8579	153.292	8.97886
47.2641	429.506	9.19493	108.19	9.34402
10.2526	231.529	7.51581	99.1049	12.0786
46.4799	104.309	7.87251	141.722	6.42335
20.9743	119.259	1.77899	350.548	33.807
51.2017	285.527	1.85206	182.376	43.2473
39.7453	663.368	0.021038	130.522	1.2117
28.9589	765.579	0.152464	3464.2	0.646384
9.93153	730.94	0.428094	2651.47	0.128146
27.6151	841.617	1.05687	1404.58	8.44721
35.3807	2382.84	6.04641	236.159	15.2659
15.3692	139.686	9.74339	398.558	21.0689
14.5796	774.707	8.17287	495.457	2.45946
60.3101	218.407	16.147	114.06	4.88224
34.2109	163.274	27.9852	224.567	3.75298
32.7006	339.582	110.12	88.74	6.41941
25.7097	928.335	3.29364	1704.55	5.55242
50.7335	2377.52	1.71453	368.385	4.7088
5.45354	315.869	14.8656	382.34	5.43571
9.40104	585.114	17.4973	296.634	1.81208
15.0327	982.087	5.32305	69.1153	38.9181
37.948	356.923	3.33512	912.915	12.3404
11.2504	578.616	0.416887	205.8	2.51575
106.034	653.156	1.02665	206.355	1.52934
25.1199	2782.77	0.635368	114.468	5.06415
9.32419	450.173	0.558299	133.917	1.25301
9.71977	707.326	1.49712	103.762	15.0372
27.2098	687.852	30.5181	644.059	1.07028
11.9411	734.466	25.8331	258.777	4.90128
8.04221	578.021	1.10488	399.683	89.9784
43.6383	581.745	5.45195	408.603	7.69527
15.9959	444.886	0.841404	1211.27	2.9102
28.4295	728.82	1.04334	895.123	1.30264
19.8527	531.669	1.43826	162.93	5.44873
17.0109	271.257	3.18194	120.608	2.58934
16.3531	175.818	3.16256	615.142	5.74108
25.3191	783.707	1.68775	336.269	5.33066
31.4292	254.288	2.06836	505.939	4.45927
10.2902	277.341	0.409305	1157.9	5.28336
49.1117	421.86	3.20435	2220.02	2.20713
21.1184	417.893	0.348074	301.707	38.0957
13.3467	916.263	10.1967	158.381	11.1763
27.4064	268.659	15.2559	319.034	2.1737
19.8959	295.359	5.35081	724.153	2.00507
11.4007	377.44	3.61818	159.214	2.78925
71.0893	402.401	4.83032	241.9	1.42696
27.6388	830.155	9.71681	83.6704	48.5756
15.464	499.429	11.9055	25.8303	13.7251
33.4466	236.697	9.52273	2100.67	0.595574
28.0934	417.458	5.24713	385.294	4.89897
18.6137	257.002	0.543854	155.081	2.92095
21.4058	640.424	0.384056	353.39	1.53659
5.49684	797.898	1.30255	166.787	1.66864
14.5038	386.719	9.43591	61.7395	2.04288
27.7885	489.938	4.39249	331.737	7.49945
17.6897	246.702	2.78845	188.406	3.51924
	3041.38	3.28291	412.577	55.568
	3058.1	2.23152	561.693	61.1422
	1666.91	2.13991	354.878	330.277
	1779.21	5.12456	521.585	79.8232
	2945.19	3.73362	776.142	5.04695
	3432.07	6.53787	277.493	21.6526
		5.99821	62.8532	6.25814
				9.16178
				4.14946
				5.7042
				1.95446
				1.88846
				2.45769
				2.09255

## Sheet: For Fig7D
Control	K-Ras(G12V)	K-Ras+DA(wt)	K-Ras+DA(3E)	K-Ras+myr-DA(3E)
156.036	328.832	347.451	649.294	190.075
50.018	432.497	100.885	803.219	84.5861
42.6879	629.067	38.6927	1568.12	36.766
28.0258	430.163	606.974	1416.34	930.747
137.239	1023.64	103.33	1796.25	172.99
37.9312	925.933	118.196	1519.79	132.315
69.4065	418.223	108.78	925.092	626.864
22.7078	451.685	462.065	1209.58	153.25
14.5212	1962.96	130.424	536.06	143.117
17.7442	1078.57	593.778	539.854	423.765
18.1018	972.089	209.624	620.16	349.033
15.4465	1093.73	789.874	1019.22	734.641
16.323	1601.79	585.921	847.821	338.464
261.088	1889.8	220.014	771.803	477.974
17.3461	727.396	185.354	652.473	176.905
16.7609	1029.39	745.097	216.332	98.262
44.8085	724.669	1199.63	1152.65	182.234
16.8959	757.566	92.1221	686.244	69.5642
380.38	617.578	187.831	435.637	315.149
59.0741	512.402	55.3941	1050.92	349.425
86.0781	1654.21	58.6874	1154.3	340.892
491.009	1283.1	48.7294	855.23	243.325
50.051	1015.32	21.6549	1454.98	208.588
7.32105	951.791	25.6395	460.522	142.677
88.5898	525.757	77.468	1085.8	26.7454
62.6156	1003.84	53.6522	1077.36	229.794
17.2461	1494.49	23.2923	868.865	281.043
1571.23	1449.57	59.1625	746.852	775.552
53.5539	1065.15	167.944	1290.46	55.8464
62.5919	1661.86	260.444	1843.39	236.35
182.431	1437.26	124.178	945.531	20.0984
160.705	1556.3	401.752	701.009	76.1199
190.998	1580.56	608.77	2196.77	269.433
270.657	1122.85	493.3	1828.33	28.8444
142.422	1167.49	124.892	882.356	482.545
163.442	2203.08	353.852	1668.29	386.743
1261.43	1874.87	393.538	1590.01	421.386
892.702	1654.16	407.87	1414.6	184.321
121.874	1813.41	734.604	1287.64	541.812
209.478	1708.61	1121.44	1001.47	239.992
716.152	1484.28	166.359	1199.03	358.246
132.497	1639.02	160.578	1319.5	820.696
218.721	2092.36	85.9836	1066.08	736.19
885.491	1357.42	296.488	676.723	65.6901
1219.28	1439.45	71.8993	965.102	1024.44
1720.86	1304.73	102.877	1064.76	476.248
878.693	1228.59	409.81	860.616	20.1832
1305.37	928.599	70.1669	223.78	81.2505
987.598	1412.26	408.041	1051.85	69.9797
1271.66	1085.73	418.949	1190.79	32.3324
215.12	1424.87	132.539	449.325	25.1295
700.575	969.525	101.976	493.269	216.987
1558.51	1310.51	469.429	719.607	116.275
980.493	1280.34	484.979	1132.87	183.692
130.445	1278.19	867.087	1378.83	424.455
401.052	1963.41	223.573	1236.19	187.607
591.506	2004.89	238.529	684.032	431.057
907.996	1464.53	438.374	1916.16	704.802
81.3318	1114.11	105.801	1807.17	403.445
52.5013	1056.28	573.511	1144.66	10.9966
22.4963	1196.35	342.652	1238.5	26.5645
45.1867	1634.98	581.313	1857.74	13.1394
101.55	692.734	405.159	1216	96.2126
547.609	830.989	288.589	1087.71	85.5016
507.136	1256.56	1533.13	544.901	81.016
159.778	2353.94	1645.76	622.504	128.112
63.4963	1337.78	1407.51	721.519	41.4638
212.853	2819.01	66.8264	2011.18	41.8912
35.7173	1137.63	45.97	2087.3	42.2962
393.063	1171.96	67.4542	2315.67	585.753
50.1086	1320.72	39.9266	1759.51	48.541
26.7131	2360.64	64.209	1276.58	37.0668
173.146	1530.27		1332.78	400.491
49.1827	1535.06		404.366	292.899
443.637			790.88	166.263
104.35			651.015	95.2837
			1090.83	84.0383
			1299.06	120.395
				64.3781
				74.8234
				91.532
				100.025
				123.731
				114.95
				218.162
