# Supplementary material for: DA-Raf synergistically binds to the plasma membrane and Ras to suppress ERK signaling
Source: Life Sci Alliance. 2025 Oct 21;8(12):e202503300. doi: 10.26508/lsa.202503300 (PMC12540644; doi:10.26508/lsa.202503300)
Supplement: Supplementary file 16 [file LSA-2025-03300_TableS1.xlsx]

## Sheet: Sheet1
Table S1. Sequences of the mutagenic oligonucleotide primers used in this study.
Product	Oligonucleotide sequence
Mouse DA-Raf	5'- GTATCGATAAGCTATGGAACCACCACGAGG -3'
	5'- CCCCGGGCTGCAGGAATTCGATCATCTACG -3'
Mouse A-Raf	5'- CGGGATCCATGGAACCACCACGAGGCCC -3'
	5'- GTGGATCCTAAGGCACAAGACGGGCTG -3'
Mouse B-Raf	5'- CGCTCGAGAGATGGCGGCGCTGAGTGGCGG -3'
	5'- ATGCTGCCTCGAGGGACTGGCTACTTGAAG -3'
Human C-Raf	5'- AACTGGATCCATGGAGCACATACAGGGAGC -3'
	5'- AAGGATCCTAGAAGACAGGCAGCCTCG -3'
Human K-Ras	5'- GCGAATTCATGACTGAGTATAAACTTGTGGTGG -3'
	5'- GCGAATTCTCACATAACTGTACACCTTGTCCTTG -3'
K-Ras(G12V)	5'- GAGCTGTTGGCGTAGGCAAG -3'
	5'- CAACCACCACAAGTTTATAC -3'
Mouse 14-3-3b	5'- CCGGATCCATGACCATGGATAAGAGTGAGC -3'
	5'- AAGGATCCTTAGTTCTCTCCCTCTCCAGC -3'
DA-Raf(K66E)	5'- AGAAAGACAGTCACTGCCTGGGACACAGCC -3'
	5'- TCCTTCGATGAGCCTGTAGACCACACAGC -3'
DA-Raf(R68E)	5'- GAAAAGACAGTCACTGCCTGGGACACAGCC -3'
	5'- TCCTTTGATGAGCCTGTAGACCACACAGC -3'
DA-Raf(K69E)	5'- AGAGAGACAGTCACTGCCTGGGACACAGCC -3'
	5'- TCCTTTGATGAGCCTGTAGACCACACAGC -3'
DA-Raf(K66E/R68E)	5'- GAAAAGACAGTCACTGCCTGGGACACAGCC -3'
	5'- TCCTTCGATGAGCCTGTAGACCACACAGC -3'
DA-Raf(K66E/R68E/K69E)	5'- GAAGAGACAGTCACTGCCTGGGACACAGCC -3'
	5'- TCCTTCGATGAGCCTGTAGACCACACAGC -3'
DA-Raf(R52L)	5'- TCGGTCTCAACCAGGACTGC -3'
	5'- GCACCTTCAGGGCCTTGTCC -3'
DA-Raf(R103E/K104E/K117E)	5'- GCCAGGCTGAAGAATGTCTCCTCTACAAAATTGTGCATG -3'
	5'- CTTCTGTGACTTCTGCCTTGAGTTTCTGTTCCATG -3'
A-Raf(S214A)	5'- CTACTCCTAACGTCCACATGGTCAGCACC -3'
	5'- CTGTGGAGCGGATGCGCTGCAGTGG -3'
B-Raf(S348A)	5'- GCAGCTCCCAATGTTCATATAAACACAATTGAG -3'
	5'- GGAGGACCGGTCTCGTTGCCCAAACTG -3'
C-Raf(S259A)	5'- GCCACACCTAATGTCCACATGGTCAGCAC -3'
	5'- TGTCGACCTCTGCCTCTGGGAGAGG -3'
C-Raf(S621A)	5'- CGAGCCATCCTTGCATCGGGCAGCCCAC -3'
	5'- GCAGCGCTCCGGTTGATCTTCGGTAGAG -3'
C-Raf(R89L)	5'- GTGTTGGGCCTGCAACCAGAGTGCTGTGCAG -3'
	5'- CTTGAGTGCTTTCATAAGGCAGTCATGCAAGCTC -3'
Myristoylation site of Src	5'- CTAGCGATGGGGAGTAGCAAGAGCAAGCCTAAGGACCCC -3'
	5'- CTAGGGGGTCCTTAGGCTTGCTCTTGCTACTCCCCATCG -3'
